# Supplementary material for: Heterogenous humoral and cellular immune responses with distinct trajectories post-SARS-CoV-2 infection in a population-based cohort
Source: Nat Commun. 2022 Aug 18;13:4855. doi: 10.1038/s41467-022-32573-w (PMC9386650; doi:10.1038/s41467-022-32573-w)
Supplement: Supplementary file 6 — Source Data [file 41467_2022_32573_MOESM6_ESM.xlsx]

## Sheet: information
Source Data
Nature Communications
Heterogenous Humoral and Cellular Immune Responses with Distinct Trajectories Post-SARS-CoV-2 Infection in a Population-Based Cohort
Dominik Menges1†, Kyra D. Zens1,2†, Tala Ballouz1†, Nicole Caduff1,2, Daniel Llanas-Cornejo1, Hélène E. Aschmann1,3, Anja Domenghino1,4, Céline Pellaton5, Matthieu Perreau5, Craig Fenwick5, Giuseppe Pantaleo5, Christian R. Kahlert6,7, Christian Münz2, Milo A. Puhan1*, Jan S. Fehr1
1 Epidemiology, Biostatistics and Prevention Institute (EBPI), University of Zurich (UZH), Zurich, Switzerland.
2 Institute for Experimental Immunology, University of Zurich (UZH), Zurich, Switzerland.
3 Department of Epidemiology and Biostatistics, University of California San Francisco, San Francisco, USA.
4 Department of Visceral and Transplantation Surgery, University Hospital Zurich (USZ), University of Zurich (UZH), Zurich, Switzerland.
5 Service of Immunology and Allergy, Lausanne University Hospital (CHUV), University of Lausanne (UNIL), Lausanne, Switzerland
6 Division of Infectious Diseases and Hospital Epidemiology, Cantonal Hospital St. Gallen, St. Gallen, Switzerland
7 Division of Infectious Diseases and Hospital Epidemiology, Children's Hospital of Eastern Switzerland, St. Gallen, Switzerland
† These authors contributed equally to this work.
Corresponding author: Milo A. Puhan (miloalan.puhan@uzh.ch).
Please contact the corresponding author if you plan to conduct analyses based on these data for publication.

## Sheet: data
id	subsample	age	age_group	age_group_2l	sex	symp_init	symp_count_init_3l	symp_count_init	symp_sev_init_3l	hosp_2wks	icu_2wks	vaccinated_at_6mth	reinfected_at_6mth	smoking	bmi	comorbidity	immune_supp	employment_4l	education_4l	nationality	timepoint	time_since_diagnosis	result_S_IgA	ratio_S_IgA	logratio_S_IgA	result_S_IgG	ratio_S_IgG	logratio_S_IgG	ratio_S_IgG_conv	result_N_IgG	ratio_N_IgG	logratio_N_IgG	result_S_IgA_IgG	result_S_N_IgG	result_S_N_IgA_IgG	result_Roche_S_Ig	Roche_S_Ig	result_Roche_N_Ig	Roche_N_Ig	result_Roche_S_N_Ig	result_neutr_wt	neutr_wt	neutr_wt_cc	log_neutr_wt	result_neutr_delta	neutr_delta	neutr_delta_cc	log_neutr_delta	result_neutr_omicron
1	No	77	65+ years	65+ years	male	Yes	1-5 symptoms	5	Mild to moderate	Yes	No	Yes	No	Ex-smoker	29.668	Yes	No	Employed	University	Swiss	W2	20	positive	588.4	6.37741	positive	94.8	4.55177	2324.69				positive
1	No	77	65+ years	65+ years	male	Yes	1-5 symptoms	5	Mild to moderate	Yes	No	Yes	No	Ex-smoker	29.668	Yes	No	Employed	University	Swiss	M1	28	positive	288	5.66296	positive	110.3	4.7032	3141.22				positive
1	No	77	65+ years	65+ years	male	Yes	1-5 symptoms	5	Mild to moderate	Yes	No	Yes	No	Ex-smoker	29.668	Yes	No	Employed	University	Swiss	M3	87
1	No	77	65+ years	65+ years	male	Yes	1-5 symptoms	5	Mild to moderate	Yes	No	Yes	No	Ex-smoker	29.668	Yes	No	Employed	University	Swiss	M6	176
2	Yes	68	65+ years	65+ years	male	Yes	≥6 symptoms	7	Severe to very severe	Yes	No	No	No	Ex-smoker	26.0617	No	No	Retired	University	Swiss	W2
2	Yes	68	65+ years	65+ years	male	Yes	≥6 symptoms	7	Severe to very severe	Yes	No	No	No	Ex-smoker	26.0617	No	No	Retired	University	Swiss	M1	30	positive	143.2	4.96424	positive	95.9	4.56331	2378.58	positive	25.1	3.22287	positive	positive	positive	positive	479.5	positive	34.89	positive	positive	758.15	758.15	6.63088	positive	380.373	380.373	5.94115	negative
2	Yes	68	65+ years	65+ years	male	Yes	≥6 symptoms	7	Severe to very severe	Yes	No	No	No	Ex-smoker	26.0617	No	No	Retired	University	Swiss	M3	92	positive	16.8	2.82138	positive	130.6	4.87214	4396.94	positive	47.8	3.86703	positive	positive	positive	positive	1010.5	positive	24.09	positive	positive	369.413	369.413	5.91191	positive	210.97	210.97	5.35172	negative
2	Yes	68	65+ years	65+ years	male	Yes	≥6 symptoms	7	Severe to very severe	Yes	No	No	No	Ex-smoker	26.0617	No	No	Retired	University	Swiss	M6	182	positive	20.3	3.01062	positive	72.8	4.28772	1376.96	positive	14.1	2.64617	positive	positive	positive	positive	1584.5	positive	6.19	positive	positive	60.7903	60.7903	4.10743	negative	34.4234	34.4234	3.53874	negative
3	Yes	82	65+ years	65+ years	female	No	Asymptomatic	0	None	No	No	No	No	Non-smoker	23.6652	Yes	No	Retired	Vocational training or specialized baccalaureate	Swiss	W2	14	positive	673.6	6.51264	positive	12.8	2.54945	47.5619	positive	26	3.2581	positive	positive	positive	positive	1.23	positive	10	positive	positive	62.8931	62.8931	4.14144	negative	3.63372	3.63372	1.29026	negative
3	Yes	82	65+ years	65+ years	female	No	Asymptomatic	0	None	No	No	No	No	Non-smoker	23.6652	Yes	No	Retired	Vocational training or specialized baccalaureate	Swiss	M1	31	positive	634.7	6.45315	positive	10.2	2.32239	31.2807	positive	22	3.09104	positive	positive	positive	positive	3.93	positive	33.6	positive	negative	48.8759	48.8759	3.88928	negative	2.4777	2.4777	0.907331	negative
3	Yes	82	65+ years	65+ years	female	No	Asymptomatic	0	None	No	No	No	No	Non-smoker	23.6652	Yes	No	Retired	Vocational training or specialized baccalaureate	Swiss	M3	93	positive	219.2	5.38998	positive	12.1	2.49321	42.8429	positive	17.1	2.83908	positive	positive	positive	positive	9.12	positive	103.9	positive	negative	35.727	35.727	3.57591	negative	5.58347	5.58347	1.71981	negative
3	Yes	82	65+ years	65+ years	female	No	Asymptomatic	0	None	No	No	No	No	Non-smoker	23.6652	Yes	No	Retired	Vocational training or specialized baccalaureate	Swiss	M6	184	positive	199.7	5.29682	positive	9.1	2.20827	25.4188	positive	7.9	2.06686	positive	positive	positive	positive	4.98	positive	41.34	positive	negative	13.0191	13.0191	2.56642	negative	0.851789	0.851789	-0.160417	negative
4	No	85	65+ years	65+ years	female	Yes	1-5 symptoms	5	Severe to very severe	No	No	No	No	Non-smoker	30.4878	Yes	Yes	Retired	None or mandatory school	Swiss	W2	14	negative	1	0	negative	1	0	0.985025				negative
4	No	85	65+ years	65+ years	female	Yes	1-5 symptoms	5	Severe to very severe	No	No	No	No	Non-smoker	30.4878	Yes	Yes	Retired	None or mandatory school	Swiss	M1	30	negative	2.1	0.741937	negative	1	0	0.985025				negative
4	No	85	65+ years	65+ years	female	Yes	1-5 symptoms	5	Severe to very severe	No	No	No	No	Non-smoker	30.4878	Yes	Yes	Retired	None or mandatory school	Swiss	M3	92	negative	1.7	0.530628	negative	1	0	0.985025				negative
4	No	85	65+ years	65+ years	female	Yes	1-5 symptoms	5	Severe to very severe	No	No	No	No	Non-smoker	30.4878	Yes	Yes	Retired	None or mandatory school	Swiss	M6	184	negative	2.2	0.788457	negative	1	0	0.985025				negative
5	No	47	40-64 years	18-64 years	male	No	Asymptomatic	0	None	No	No	No	No	Ex-smoker	27.1178	No	No	Employed	Higher technical school or college	Non-Swiss	W2	14	negative	1	0	negative	1	0	0.985025				negative
5	No	47	40-64 years	18-64 years	male	No	Asymptomatic	0	None	No	No	No	No	Ex-smoker	27.1178	No	No	Employed	Higher technical school or college	Non-Swiss	M1	33	negative	1	0	negative	1	0	0.985025				negative
5	No	47	40-64 years	18-64 years	male	No	Asymptomatic	0	None	No	No	No	No	Ex-smoker	27.1178	No	No	Employed	Higher technical school or college	Non-Swiss	M3
5	No	47	40-64 years	18-64 years	male	No	Asymptomatic	0	None	No	No	No	No	Ex-smoker	27.1178	No	No	Employed	Higher technical school or college	Non-Swiss	M6
6	No	78	65+ years	65+ years	female	Yes	≥6 symptoms	6	Severe to very severe	Yes	No	Yes	No	Non-smoker	24.8358	No	No	Retired	Higher technical school or college	Swiss	W2
6	No	78	65+ years	65+ years	female	Yes	≥6 symptoms	6	Severe to very severe	Yes	No	Yes	No	Non-smoker	24.8358	No	No	Retired	Higher technical school or college	Swiss	M1	35	positive	252.3	5.53062	positive	150.4	5.0133	5825.51				positive
6	No	78	65+ years	65+ years	female	Yes	≥6 symptoms	6	Severe to very severe	Yes	No	Yes	No	Non-smoker	24.8358	No	No	Retired	Higher technical school or college	Swiss	M3	92	positive	44.4	3.79324	positive	139.4	4.93735	5007				positive
6	No	78	65+ years	65+ years	female	Yes	≥6 symptoms	6	Severe to very severe	Yes	No	Yes	No	Non-smoker	24.8358	No	No	Retired	Higher technical school or college	Swiss	M6	189
7	No	48	40-64 years	18-64 years	male	Yes	1-5 symptoms	4	Mild to moderate	No	No	No	No	Non-smoker	26.8274	Yes	No	Employed	University	Swiss	W2	19	positive	144.1	4.97051	positive	56.3	4.03069	828.545				positive
7	No	48	40-64 years	18-64 years	male	Yes	1-5 symptoms	4	Mild to moderate	No	No	No	No	Non-smoker	26.8274	Yes	No	Employed	University	Swiss	M1	39	positive	90.4	4.50424	positive	90.9	4.50976	2138.62				positive
7	No	48	40-64 years	18-64 years	male	Yes	1-5 symptoms	4	Mild to moderate	No	No	No	No	Non-smoker	26.8274	Yes	No	Employed	University	Swiss	M3	91	positive	45	3.80666	positive	53.6	3.98155	752.037				positive
7	No	48	40-64 years	18-64 years	male	Yes	1-5 symptoms	4	Mild to moderate	No	No	No	No	Non-smoker	26.8274	Yes	No	Employed	University	Swiss	M6	189	positive	76.5	4.33729	positive	67.2	4.20767	1175.24				positive
8	No	47	40-64 years	18-64 years	male	Yes	≥6 symptoms	7	Severe to very severe	Yes	No	No	No	Non-smoker	26.9564	Yes	Yes	Employed	None or mandatory school	Swiss	W2
8	No	47	40-64 years	18-64 years	male	Yes	≥6 symptoms	7	Severe to very severe	Yes	No	No	No	Non-smoker	26.9564	Yes	Yes	Employed	None or mandatory school	Swiss	M1	31	positive	111.6	4.71492	positive	95.6	4.56017	2363.82				positive
8	No	47	40-64 years	18-64 years	male	Yes	≥6 symptoms	7	Severe to very severe	Yes	No	No	No	Non-smoker	26.9564	Yes	Yes	Employed	None or mandatory school	Swiss	M3	92	positive	44	3.78419	positive	93.9	4.54223	2281.06				positive
8	No	47	40-64 years	18-64 years	male	Yes	≥6 symptoms	7	Severe to very severe	Yes	No	No	No	Non-smoker	26.9564	Yes	Yes	Employed	None or mandatory school	Swiss	M6	189	positive	37.1	3.61362	positive	81.6	4.40183	1726.33				positive
9	No	70	65+ years	65+ years	female	Yes	1-5 symptoms	5	Mild to moderate	No	No	Yes	No	Smoker	24.977	Yes	No	Retired	University	Swiss	W2	15	positive	113.7	4.73356	positive	14.5	2.67415	60.0526				positive
9	No	70	65+ years	65+ years	female	Yes	1-5 symptoms	5	Mild to moderate	No	No	Yes	No	Smoker	24.977	Yes	No	Retired	University	Swiss	M1	28	positive	38.8	3.65842	positive	22.1	3.09558	133.769				positive
9	No	70	65+ years	65+ years	female	Yes	1-5 symptoms	5	Mild to moderate	No	No	Yes	No	Smoker	24.977	Yes	No	Retired	University	Swiss	M3	92	negative	5.7	1.74047	positive	8.8	2.17475	23.926				positive
9	No	70	65+ years	65+ years	female	Yes	1-5 symptoms	5	Mild to moderate	No	No	Yes	No	Smoker	24.977	Yes	No	Retired	University	Swiss	M6	182
10	No	44	40-64 years	18-64 years	female	Yes	≥6 symptoms	6	Mild to moderate	No	No	No	No	Ex-smoker	26.2346	Yes	No	Employed	Higher technical school or college	Swiss	W2	16	positive	52.2	3.95508	positive	75.3	4.32148	1472.19				positive
10	No	44	40-64 years	18-64 years	female	Yes	≥6 symptoms	6	Mild to moderate	No	No	No	No	Ex-smoker	26.2346	Yes	No	Employed	Higher technical school or college	Swiss	M1	30	positive	68	4.21951	positive	58.4	4.06732	890.623				positive
10	No	44	40-64 years	18-64 years	female	Yes	≥6 symptoms	6	Mild to moderate	No	No	No	No	Ex-smoker	26.2346	Yes	No	Employed	Higher technical school or college	Swiss	M3	100	positive	31.7	3.45632	positive	87.9	4.4762	2000.79				positive
10	No	44	40-64 years	18-64 years	female	Yes	≥6 symptoms	6	Mild to moderate	No	No	No	No	Ex-smoker	26.2346	Yes	No	Employed	Higher technical school or college	Swiss	M6	184	positive	23.5	3.157	positive	37.4	3.62167	371.024				positive
11	No	43	40-64 years	18-64 years	female	Yes	1-5 symptoms	5	Mild to moderate	No	No	No	No	Non-smoker	30.4218	No	No	Employed	Higher technical school or college	Swiss	W2	20	positive	11.3	2.4248	positive	12.1	2.49321	42.8429				positive
11	No	43	40-64 years	18-64 years	female	Yes	1-5 symptoms	5	Mild to moderate	No	No	No	No	Non-smoker	30.4218	No	No	Employed	Higher technical school or college	Swiss	M1	32	negative	3.4	1.22378	positive	10.6	2.36085	33.5635				positive
11	No	43	40-64 years	18-64 years	female	Yes	1-5 symptoms	5	Mild to moderate	No	No	No	No	Non-smoker	30.4218	No	No	Employed	Higher technical school or college	Swiss	M3	95	positive	12.1	2.49321	positive	22.1	3.09558	133.769				positive
11	No	43	40-64 years	18-64 years	female	Yes	1-5 symptoms	5	Mild to moderate	No	No	No	No	Non-smoker	30.4218	No	No	Employed	Higher technical school or college	Swiss	M6	187	positive	9.9	2.29253	positive	10.9	2.38876	35.3286				positive
12	No	36	18-39 years	18-64 years	female	Yes	≥6 symptoms	6	Severe to very severe	No	No	No	No	Smoker	21.2953	No	No	Unemployed or other	Higher technical school or college	Swiss	W2	14	negative	1	0	negative	1	0	0.985025				negative
12	No	36	18-39 years	18-64 years	female	Yes	≥6 symptoms	6	Severe to very severe	No	No	No	No	Smoker	21.2953	No	No	Unemployed or other	Higher technical school or college	Swiss	M1	34	negative	1	0	negative	1	0	0.985025				negative
12	No	36	18-39 years	18-64 years	female	Yes	≥6 symptoms	6	Severe to very severe	No	No	No	No	Smoker	21.2953	No	No	Unemployed or other	Higher technical school or college	Swiss	M3	97	negative	1	0	negative	1	0	0.985025				negative
12	No	36	18-39 years	18-64 years	female	Yes	≥6 symptoms	6	Severe to very severe	No	No	No	No	Smoker	21.2953	No	No	Unemployed or other	Higher technical school or college	Swiss	M6	188	negative	1	0	negative	1	0	0.985025				negative
13	No	69	65+ years	65+ years	male	Yes	1-5 symptoms	4	Severe to very severe	Yes	No	No	No	Non-smoker	25.1063	Yes	No	Retired	Higher technical school or college	Swiss	W2	16	positive	164.8	5.10473	positive	128.4	4.85515	4250.64				positive
13	No	69	65+ years	65+ years	male	Yes	1-5 symptoms	4	Severe to very severe	Yes	No	No	No	Non-smoker	25.1063	Yes	No	Retired	Higher technical school or college	Swiss	M1	30	positive	9.6	2.26176	positive	75.9	4.32942	1495.52				positive
13	No	69	65+ years	65+ years	male	Yes	1-5 symptoms	4	Severe to very severe	Yes	No	No	No	Non-smoker	25.1063	Yes	No	Retired	Higher technical school or college	Swiss	M3	93	positive	66.7	4.2002	positive	158.7	5.06702	6484.27				positive
13	No	69	65+ years	65+ years	male	Yes	1-5 symptoms	4	Severe to very severe	Yes	No	No	No	Non-smoker	25.1063	Yes	No	Retired	Higher technical school or college	Swiss	M6	185	positive	66.2847	4.19396	positive	96.4	4.56851	2403.28				positive
14	No	27	18-39 years	18-64 years	male	No	Asymptomatic	0	None	No	No	No	No	Non-smoker	22.7904	No	No	Employed	Vocational training or specialized baccalaureate	Swiss	W2	23	negative	1	0	negative	1	0	0.985025				negative
14	No	27	18-39 years	18-64 years	male	No	Asymptomatic	0	None	No	No	No	No	Non-smoker	22.7904	No	No	Employed	Vocational training or specialized baccalaureate	Swiss	M1	44	negative	1	0	negative	1	0	0.985025				negative
14	No	27	18-39 years	18-64 years	male	No	Asymptomatic	0	None	No	No	No	No	Non-smoker	22.7904	No	No	Employed	Vocational training or specialized baccalaureate	Swiss	M3	93	negative	1	0	negative	1	0	0.985025				negative
14	No	27	18-39 years	18-64 years	male	No	Asymptomatic	0	None	No	No	No	No	Non-smoker	22.7904	No	No	Employed	Vocational training or specialized baccalaureate	Swiss	M6	184	negative	1	0	negative	1	0	0.985025				negative
15	No	49	40-64 years	18-64 years	female	Yes	≥6 symptoms	11	Mild to moderate	No	No	No	No	Smoker	23.1405	Yes	No	Employed	Vocational training or specialized baccalaureate	Swiss	W2
15	No	49	40-64 years	18-64 years	female	Yes	≥6 symptoms	11	Mild to moderate	No	No	No	No	Smoker	23.1405	Yes	No	Employed	Vocational training or specialized baccalaureate	Swiss	M1	34	positive	9.9	2.29253	positive	15.6	2.74727	68.9131				positive
15	No	49	40-64 years	18-64 years	female	Yes	≥6 symptoms	11	Mild to moderate	No	No	No	No	Smoker	23.1405	Yes	No	Employed	Vocational training or specialized baccalaureate	Swiss	M3	98	positive	11	2.3979	positive	23.1	3.13983	145.646				positive
15	No	49	40-64 years	18-64 years	female	Yes	≥6 symptoms	11	Mild to moderate	No	No	No	No	Smoker	23.1405	Yes	No	Employed	Vocational training or specialized baccalaureate	Swiss	M6	182	positive	8.3	2.11626	positive	9.8	2.28238	29.0785				positive
16	No	68	65+ years	65+ years	male	Yes	≥6 symptoms	8	Mild to moderate	No	No	No	No	Non-smoker	27.6817	No	No	Retired	Vocational training or specialized baccalaureate	Swiss	W2	18	positive	81.4	4.39938	negative	5.5	1.70475	10.4941				positive
16	No	68	65+ years	65+ years	male	Yes	≥6 symptoms	8	Mild to moderate	No	No	No	No	Non-smoker	27.6817	No	No	Retired	Vocational training or specialized baccalaureate	Swiss	M1	32	positive	96.5	4.56954	positive	10.3	2.33214	31.8438				positive
16	No	68	65+ years	65+ years	male	Yes	≥6 symptoms	8	Mild to moderate	No	No	No	No	Non-smoker	27.6817	No	No	Retired	Vocational training or specialized baccalaureate	Swiss	M3	95	positive	870.1	6.76861	positive	9.4	2.24071	26.957				positive
16	No	68	65+ years	65+ years	male	Yes	≥6 symptoms	8	Mild to moderate	No	No	No	No	Non-smoker	27.6817	No	No	Retired	Vocational training or specialized baccalaureate	Swiss	M6	188	positive	1611.4	7.38486	negative	4.2	1.43508	6.7053				positive
17	No	53	40-64 years	18-64 years	male	Yes	1-5 symptoms	1	Mild to moderate	No	No	No	No	Non-smoker	35.2941	No	No	Employed	Vocational training or specialized baccalaureate	Swiss	W2	14	positive	148.8	5.0026	positive	44.4	3.79324	519.256				positive
17	No	53	40-64 years	18-64 years	male	Yes	1-5 symptoms	1	Mild to moderate	No	No	No	No	Non-smoker	35.2941	No	No	Employed	Vocational training or specialized baccalaureate	Swiss	M1	30	positive	59.1	4.07923	positive	51.2	3.93574	687.152				positive
17	No	53	40-64 years	18-64 years	male	Yes	1-5 symptoms	1	Mild to moderate	No	No	No	No	Non-smoker	35.2941	No	No	Employed	Vocational training or specialized baccalaureate	Swiss	M3	92	positive	10.5	2.35138	positive	47.5	3.86073	592.874				positive
17	No	53	40-64 years	18-64 years	male	Yes	1-5 symptoms	1	Mild to moderate	No	No	No	No	Non-smoker	35.2941	No	No	Employed	Vocational training or specialized baccalaureate	Swiss	M6	185	negative	2.8	1.02962	positive	12.9	2.55723	48.2562				positive
18	No	51	40-64 years	18-64 years	male	Yes	1-5 symptoms	4	Mild to moderate	No	No	No	No	Non-smoker	23.6713	No	No	Employed	Higher technical school or college	Swiss	W2
18	No	51	40-64 years	18-64 years	male	Yes	1-5 symptoms	4	Mild to moderate	No	No	No	No	Non-smoker	23.6713	No	No	Employed	Higher technical school or college	Swiss	M1	28	positive	15.4	2.73437	positive	19.2	2.95491	102.19				positive
18	No	51	40-64 years	18-64 years	male	Yes	1-5 symptoms	4	Mild to moderate	No	No	No	No	Non-smoker	23.6713	No	No	Employed	Higher technical school or college	Swiss	M3	96	negative	5.2	1.64866	positive	18.6	2.92316	96.1886				positive
18	No	51	40-64 years	18-64 years	male	Yes	1-5 symptoms	4	Mild to moderate	No	No	No	No	Non-smoker	23.6713	No	No	Employed	Higher technical school or college	Swiss	M6	181	negative	3.4	1.22378	positive	9	2.19722	24.9162				positive
19	No	47	40-64 years	18-64 years	male	No	Asymptomatic	0	None	No	No	No	No	Non-smoker	26.2188	No	No	Employed	None or mandatory school	Swiss	W2	14	positive	155.5	5.04665	positive	54.3	3.99452	771.516				positive
19	No	47	40-64 years	18-64 years	male	No	Asymptomatic	0	None	No	No	No	No	Non-smoker	26.2188	No	No	Employed	None or mandatory school	Swiss	M1	29	positive	32.4	3.47816	positive	33.1	3.49953	292.33				positive
19	No	47	40-64 years	18-64 years	male	No	Asymptomatic	0	None	No	No	No	No	Non-smoker	26.2188	No	No	Employed	None or mandatory school	Swiss	M3	92	positive	12.6	2.5337	positive	12.5	2.52573	45.5092				positive
19	No	47	40-64 years	18-64 years	male	No	Asymptomatic	0	None	No	No	No	No	Non-smoker	26.2188	No	No	Employed	None or mandatory school	Swiss	M6	182	positive	8.8	2.17475	positive	8.8	2.17475	23.926				positive
20	No	23	18-39 years	18-64 years	female	Yes	≥6 symptoms	6	Mild to moderate	No	No	No	No	Non-smoker	21.1389	No	No	Employed	Vocational training or specialized baccalaureate	Swiss	W2	14	positive	12.5	2.52573	positive	34	3.52636	308.023				positive
20	No	23	18-39 years	18-64 years	female	Yes	≥6 symptoms	6	Mild to moderate	No	No	No	No	Non-smoker	21.1389	No	No	Employed	Vocational training or specialized baccalaureate	Swiss	M1	27	negative	4.5	1.50408	positive	35.3	3.56388	331.417				positive
20	No	23	18-39 years	18-64 years	female	Yes	≥6 symptoms	6	Mild to moderate	No	No	No	No	Non-smoker	21.1389	No	No	Employed	Vocational training or specialized baccalaureate	Swiss	M3	96	negative	3.1	1.1314	positive	26.5	3.27714	189.823				positive
20	No	23	18-39 years	18-64 years	female	Yes	≥6 symptoms	6	Mild to moderate	No	No	No	No	Non-smoker	21.1389	No	No	Employed	Vocational training or specialized baccalaureate	Swiss	M6	188	negative	4.6	1.52606	positive	31.7	3.45632	268.737				positive
21	No	45	40-64 years	18-64 years	male	Yes	≥6 symptoms	8	Severe to very severe	No	No	No	No	Non-smoker	33.2085	No	No	Employed	University	Non-Swiss	W2	15	positive	186.7	5.2295	positive	41.1	3.71601	446.268				positive
21	No	45	40-64 years	18-64 years	male	Yes	≥6 symptoms	8	Severe to very severe	No	No	No	No	Non-smoker	33.2085	No	No	Employed	University	Non-Swiss	M1	27	positive	178.7	5.18571	positive	53.9	3.98713	760.355				positive
21	No	45	40-64 years	18-64 years	male	Yes	≥6 symptoms	8	Severe to very severe	No	No	No	No	Non-smoker	33.2085	No	No	Employed	University	Non-Swiss	M3	91	positive	126.8	4.84261	positive	21.9	3.08649	131.454				positive
21	No	45	40-64 years	18-64 years	male	Yes	≥6 symptoms	8	Severe to very severe	No	No	No	No	Non-smoker	33.2085	No	No	Employed	University	Non-Swiss	M6	181	positive	88.4	4.48187	positive	30.7	3.42426	252.494				positive
22	No	30	18-39 years	18-64 years	male	No	Asymptomatic	0	None	No	No	No	No	Non-smoker	24.9307	No	No	Employed	University	Swiss	W2	16	positive	87.5	4.47164	positive	44.4	3.79324	519.256				positive
22	No	30	18-39 years	18-64 years	male	No	Asymptomatic	0	None	No	No	No	No	Non-smoker	24.9307	No	No	Employed	University	Swiss	M1	31	positive	21	3.04452	positive	28	3.3322	211.177				positive
22	No	30	18-39 years	18-64 years	male	No	Asymptomatic	0	None	No	No	No	No	Non-smoker	24.9307	No	No	Employed	University	Swiss	M3	95	positive	27.3	3.30689	positive	21.5	3.06805	126.886				positive
22	No	30	18-39 years	18-64 years	male	No	Asymptomatic	0	None	No	No	No	No	Non-smoker	24.9307	No	No	Employed	University	Swiss	M6	184	positive	23.2	3.14415	positive	22.4	3.10906	137.279				positive
23	No	47	40-64 years	18-64 years	male	No	Asymptomatic	0	None	No	No	No	No	Non-smoker	27.7778	No	No	Employed	University	Non-Swiss	W2	14	positive	7.8	2.05412	negative	1	0	0.985025				positive
23	No	47	40-64 years	18-64 years	male	No	Asymptomatic	0	None	No	No	No	No	Non-smoker	27.7778	No	No	Employed	University	Non-Swiss	M1	30	positive	8.8	2.17475	negative	1	0	0.985025				positive
23	No	47	40-64 years	18-64 years	male	No	Asymptomatic	0	None	No	No	No	No	Non-smoker	27.7778	No	No	Employed	University	Non-Swiss	M3	106	positive	8.2	2.10413	negative	1	0	0.985025				positive
23	No	47	40-64 years	18-64 years	male	No	Asymptomatic	0	None	No	No	No	No	Non-smoker	27.7778	No	No	Employed	University	Non-Swiss	M6	181	negative	4.6	1.52606	negative	1	0	0.985025				negative
24	No	69	65+ years	65+ years	female	Yes	≥6 symptoms	7	Mild to moderate	No	No	Yes	No	Smoker	18.3594	No	No	Retired	Vocational training or specialized baccalaureate	Swiss	W2	20	positive	591.8	6.38317	positive	16.4	2.79728	75.7413				positive
24	No	69	65+ years	65+ years	female	Yes	≥6 symptoms	7	Mild to moderate	No	No	Yes	No	Smoker	18.3594	No	No	Retired	Vocational training or specialized baccalaureate	Swiss	M1	41	positive	488.1	6.19052	positive	32.8	3.49043	287.19				positive
24	No	69	65+ years	65+ years	female	Yes	≥6 symptoms	7	Mild to moderate	No	No	Yes	No	Smoker	18.3594	No	No	Retired	Vocational training or specialized baccalaureate	Swiss	M3	90	positive	388.7	5.96281	positive	29.3	3.37759	230.609				positive
24	No	69	65+ years	65+ years	female	Yes	≥6 symptoms	7	Mild to moderate	No	No	Yes	No	Smoker	18.3594	No	No	Retired	Vocational training or specialized baccalaureate	Swiss	M6	190
25	No	27	18-39 years	18-64 years	female	Yes	≥6 symptoms	6	Severe to very severe	No	No	No	No	Smoker	24.3046	No	No	Employed	Higher technical school or college	Swiss	W2	14	negative	1	0	negative	1.1	0.0953102	1.08638				negative
25	No	27	18-39 years	18-64 years	female	Yes	≥6 symptoms	6	Severe to very severe	No	No	No	No	Smoker	24.3046	No	No	Employed	Higher technical school or college	Swiss	M1	30	negative	1	0	negative	1	0	0.985025				negative
25	No	27	18-39 years	18-64 years	female	Yes	≥6 symptoms	6	Severe to very severe	No	No	No	No	Smoker	24.3046	No	No	Employed	Higher technical school or college	Swiss	M3	98	negative	1	0	negative	1	0	0.985025				negative
25	No	27	18-39 years	18-64 years	female	Yes	≥6 symptoms	6	Severe to very severe	No	No	No	No	Smoker	24.3046	No	No	Employed	Higher technical school or college	Swiss	M6	182	negative	1	0	negative	1	0	0.985025				negative
26	No	51	40-64 years	18-64 years	male	Yes	≥6 symptoms	10	Severe to very severe	No	No	No	No	Ex-smoker	26.2878	No	No	Employed	University	Non-Swiss	W2	15	positive	271.3	5.60323	positive	46.6	3.8416	570.997				positive
26	No	51	40-64 years	18-64 years	male	Yes	≥6 symptoms	10	Severe to very severe	No	No	No	No	Ex-smoker	26.2878	No	No	Employed	University	Non-Swiss	M1	30	positive	80.9	4.39321	positive	61.7	4.12228	992.721				positive
26	No	51	40-64 years	18-64 years	male	Yes	≥6 symptoms	10	Severe to very severe	No	No	No	No	Ex-smoker	26.2878	No	No	Employed	University	Non-Swiss	M3	92	positive	87.6	4.47278	positive	80.5	4.38826	1680.49				positive
26	No	51	40-64 years	18-64 years	male	Yes	≥6 symptoms	10	Severe to very severe	No	No	No	No	Ex-smoker	26.2878	No	No	Employed	University	Non-Swiss	M6	180	positive	50.6	3.92395	positive	43.6	3.77506	501.053				positive
27	No	33	18-39 years	18-64 years	female	Yes	≥6 symptoms	10	Mild to moderate	No	No	No	No	Non-smoker	20.9321	No	No	Unemployed or other	Vocational training or specialized baccalaureate	Non-Swiss	W2	14	positive	66.6	4.1987	positive	23.4	3.15274	149.308				positive
27	No	33	18-39 years	18-64 years	female	Yes	≥6 symptoms	10	Mild to moderate	No	No	No	No	Non-smoker	20.9321	No	No	Unemployed or other	Vocational training or specialized baccalaureate	Non-Swiss	M1	31	positive	42.3	3.74479	positive	18	2.89037	90.3691				positive
27	No	33	18-39 years	18-64 years	female	Yes	≥6 symptoms	10	Mild to moderate	No	No	No	No	Non-smoker	20.9321	No	No	Unemployed or other	Vocational training or specialized baccalaureate	Non-Swiss	M3	91	positive	69.8	4.24563	positive	29.7	3.39115	236.76				positive
27	No	33	18-39 years	18-64 years	female	Yes	≥6 symptoms	10	Mild to moderate	No	No	No	No	Non-smoker	20.9321	No	No	Unemployed or other	Vocational training or specialized baccalaureate	Non-Swiss	M6	184	positive	93.2	4.53475	positive	57.7	4.05526	869.68				positive
28	Yes	52	40-64 years	18-64 years	female	No	Asymptomatic	0	None	No	No	Yes	No	Smoker	29.7527	Yes	No	Employed	Higher technical school or college	Non-Swiss	W2	16	negative	1	0	negative	1	0	0.985025	negative	1	0	negative	negative	negative	negative	0.4	negative	0.046	negative	negative	1.48677	1.48677	0.396604	negative	3.63769	3.63769	1.29135	negative
28	Yes	52	40-64 years	18-64 years	female	No	Asymptomatic	0	None	No	No	Yes	No	Smoker	29.7527	Yes	No	Employed	Higher technical school or college	Non-Swiss	M1	30	negative	1	0	negative	1	0	0.985025	negative	1	0	negative	negative	negative	negative	0.4	negative	0.047	negative
28	Yes	52	40-64 years	18-64 years	female	No	Asymptomatic	0	None	No	No	Yes	No	Smoker	29.7527	Yes	No	Employed	Higher technical school or college	Non-Swiss	M3	101	negative	1	0	negative	1	0	0.985025	negative	1	0	negative	negative	negative	negative	0.4	negative	0.048	negative	negative	2.23314	2.23314	0.803409	negative	4.71032	4.71032	1.54975	negative
28	Yes	52	40-64 years	18-64 years	female	No	Asymptomatic	0	None	No	No	Yes	No	Smoker	29.7527	Yes	No	Employed	Higher technical school or college	Non-Swiss	M6	184
29	No	70	65+ years	65+ years	male	Yes	≥6 symptoms	8	Mild to moderate	No	No	No	No	Non-smoker	24.7252	Yes	No	Employed	University	Swiss	W2	12	positive	45.4	3.81551	positive	32.3	3.47507	278.726				positive
29	No	70	65+ years	65+ years	male	Yes	≥6 symptoms	8	Mild to moderate	No	No	No	No	Non-smoker	24.7252	Yes	No	Employed	University	Swiss	M1	35	positive	27.7	3.32143	positive	59.6	4.08766	927.106				positive
29	No	70	65+ years	65+ years	male	Yes	≥6 symptoms	8	Mild to moderate	No	No	No	No	Non-smoker	24.7252	Yes	No	Employed	University	Swiss	M3	97	negative	1	0	positive	62.8	4.13996	1027.99				positive
29	No	70	65+ years	65+ years	male	Yes	≥6 symptoms	8	Mild to moderate	No	No	No	No	Non-smoker	24.7252	Yes	No	Employed	University	Swiss	M6	189	positive	21.4	3.06339	positive	44.2	3.78872	514.675				positive
30	No	39	18-39 years	18-64 years	male	No	Asymptomatic	0	None	No	No	No	No	Ex-smoker	24.0055	No	No	Employed	None or mandatory school	Non-Swiss	W2	15	positive	12.3	2.5096	positive	17.9	2.8848	89.4169				positive
30	No	39	18-39 years	18-64 years	male	No	Asymptomatic	0	None	No	No	No	No	Ex-smoker	24.0055	No	No	Employed	None or mandatory school	Non-Swiss	M1	33	positive	11.6	2.45101	positive	18.8	2.93386	98.1689				positive
30	No	39	18-39 years	18-64 years	male	No	Asymptomatic	0	None	No	No	No	No	Ex-smoker	24.0055	No	No	Employed	None or mandatory school	Non-Swiss	M3	106	negative	5.4	1.6864	positive	9.1	2.20827	25.4188				positive
30	No	39	18-39 years	18-64 years	male	No	Asymptomatic	0	None	No	No	No	No	Ex-smoker	24.0055	No	No	Employed	None or mandatory school	Non-Swiss	M6	183	negative	3.1	1.1314	negative	3.4	1.22378	4.79499				negative
31	No	36	18-39 years	18-64 years	male	Yes	1-5 symptoms	3	Mild to moderate	No	No	No	No	Non-smoker	29.668	Yes	No	Employed	Vocational training or specialized baccalaureate	Swiss	W2	14	positive	42.6	3.75185	positive	16.9	2.82731	80.1734				positive
31	No	36	18-39 years	18-64 years	male	Yes	1-5 symptoms	3	Mild to moderate	No	No	No	No	Non-smoker	29.668	Yes	No	Employed	Vocational training or specialized baccalaureate	Swiss	M1	31	positive	24.3	3.19048	positive	22.9	3.13114	143.23				positive
31	No	36	18-39 years	18-64 years	male	Yes	1-5 symptoms	3	Mild to moderate	No	No	No	No	Non-smoker	29.668	Yes	No	Employed	Vocational training or specialized baccalaureate	Swiss	M3	87	positive	23.6	3.16125	positive	14	2.63906	56.2273				positive
31	No	36	18-39 years	18-64 years	male	Yes	1-5 symptoms	3	Mild to moderate	No	No	No	No	Non-smoker	29.668	Yes	No	Employed	Vocational training or specialized baccalaureate	Swiss	M6	191	positive	46.2	3.83298	positive	18.3	2.9069	93.2561				positive
32	No	75	65+ years	65+ years	female	Yes	≥6 symptoms	6	Mild to moderate	No	No	No	No	Non-smoker	22.6757	Yes	No	Retired	Vocational training or specialized baccalaureate	Swiss	W2	14	positive	832.2	6.72407	positive	54.7	4.00186	782.758				positive
32	No	75	65+ years	65+ years	female	Yes	≥6 symptoms	6	Mild to moderate	No	No	No	No	Non-smoker	22.6757	Yes	No	Retired	Vocational training or specialized baccalaureate	Swiss	M1	30	positive	502	6.2186	positive	52.2	3.95508	713.831				positive
32	No	75	65+ years	65+ years	female	Yes	≥6 symptoms	6	Mild to moderate	No	No	No	No	Non-smoker	22.6757	Yes	No	Retired	Vocational training or specialized baccalaureate	Swiss	M3	91	positive	197.5	5.28574	positive	40.6	3.70377	435.692				positive
32	No	75	65+ years	65+ years	female	Yes	≥6 symptoms	6	Mild to moderate	No	No	No	No	Non-smoker	22.6757	Yes	No	Retired	Vocational training or specialized baccalaureate	Swiss	M6	175	positive	277.511	5.62586	positive	153.3	5.0324	6051.66				positive
33	Yes	20	18-39 years	18-64 years	male	Yes	1-5 symptoms	1	Mild to moderate	No	No	No	No	Non-smoker	20.3383	No	No	Student	Vocational training or specialized baccalaureate	Swiss	W2	14	negative	1	0	negative	2.5	0.916291	3.02897	negative	2.1	0.741937	negative	negative	negative	negative	0.4	negative	0.049	negative	negative	1	1	0	negative	1	1	0	negative
33	Yes	20	18-39 years	18-64 years	male	Yes	1-5 symptoms	1	Mild to moderate	No	No	No	No	Non-smoker	20.3383	No	No	Student	Vocational training or specialized baccalaureate	Swiss	M1	36	negative	1	0	negative	1.1	0.0953102	1.08638	negative	1.5	0.405465	negative	negative	negative	negative	0.4	negative	0.055	negative	negative	1	1	0	negative	1	1	0	negative
33	Yes	20	18-39 years	18-64 years	male	Yes	1-5 symptoms	1	Mild to moderate	No	No	No	No	Non-smoker	20.3383	No	No	Student	Vocational training or specialized baccalaureate	Swiss	M3	97	negative	1.2	0.182322	positive	10.2	2.32239	31.2807	negative	1.8	0.587787	positive	positive	positive	positive	4.79	negative	0.603	positive	negative	6.4433	6.4433	1.86304	negative	1.85014	1.85014	0.615261	negative
33	Yes	20	18-39 years	18-64 years	male	Yes	1-5 symptoms	1	Mild to moderate	No	No	No	No	Non-smoker	20.3383	No	No	Student	Vocational training or specialized baccalaureate	Swiss	M6	184	negative	1.6	0.470004	positive	12.5	2.52573	45.5092	negative	1.9	0.641854	positive	positive	positive	positive	13.49	positive	2.23	positive	negative	4.32339	4.32339	1.46404	negative	2.38892	2.38892	0.870839	negative
34	No	54	40-64 years	18-64 years	male	Yes	1-5 symptoms	5	Mild to moderate	No	No	No	No	Non-smoker	25.0298	No	No	Employed	University	Swiss	W2	14	positive	752.2	6.623	positive	79.1	4.37071	1623.05				positive
34	No	54	40-64 years	18-64 years	male	Yes	1-5 symptoms	5	Mild to moderate	No	No	No	No	Non-smoker	25.0298	No	No	Employed	University	Swiss	M1	37	positive	71.8	4.27388	positive	49.5	3.90197	642.969				positive
34	No	54	40-64 years	18-64 years	male	Yes	1-5 symptoms	5	Mild to moderate	No	No	No	No	Non-smoker	25.0298	No	No	Employed	University	Swiss	M3	94	positive	61.2	4.11415	positive	44.3	3.79098	516.963				positive
34	No	54	40-64 years	18-64 years	male	Yes	1-5 symptoms	5	Mild to moderate	No	No	No	No	Non-smoker	25.0298	No	No	Employed	University	Swiss	M6	183	positive	32.3	3.47507	positive	38.9	3.66099	400.689				positive
35	No	35	18-39 years	18-64 years	male	Yes	1-5 symptoms	4	Mild to moderate	No	No	No	No	Non-smoker	21.1589	No	No	Employed	University	Non-Swiss	W2	13	positive	32.1	3.46886	positive	8	2.07944	20.1666				positive
35	No	35	18-39 years	18-64 years	male	Yes	1-5 symptoms	4	Mild to moderate	No	No	No	No	Non-smoker	21.1589	No	No	Employed	University	Non-Swiss	M1	31	positive	73.7	4.3	positive	11.3	2.4248	37.7526				positive
35	No	35	18-39 years	18-64 years	male	Yes	1-5 symptoms	4	Mild to moderate	No	No	No	No	Non-smoker	21.1589	No	No	Employed	University	Non-Swiss	M3	90	positive	14.4	2.66723	positive	10.4	2.34181	32.412				positive
35	No	35	18-39 years	18-64 years	male	Yes	1-5 symptoms	4	Mild to moderate	No	No	No	No	Non-smoker	21.1589	No	No	Employed	University	Non-Swiss	M6	180	positive	14.6	2.68102	positive	8.4	2.12823	22.006				positive
36	Yes	65	65+ years	65+ years	female	No	Asymptomatic	0	None	No	No	No	No	Ex-smoker	20.7883	Yes	Yes	Retired	Vocational training or specialized baccalaureate	Swiss	W2	14	negative	1	0	negative	1.3	0.262364	1.30402	negative	1	0	negative	negative	negative	negative	0.4	negative	0.063	negative	negative	6.00601	6.00601	1.79276	negative	1.60436	1.60436	0.472727	negative
36	Yes	65	65+ years	65+ years	female	No	Asymptomatic	0	None	No	No	No	No	Ex-smoker	20.7883	Yes	Yes	Retired	Vocational training or specialized baccalaureate	Swiss	M1	30	negative	1	0	negative	1	0	0.985025	negative	1	0	negative	negative	negative	negative	0.4	negative	0.061	negative	negative	1	1	0	negative	1	1	0	negative
36	Yes	65	65+ years	65+ years	female	No	Asymptomatic	0	None	No	No	No	No	Ex-smoker	20.7883	Yes	Yes	Retired	Vocational training or specialized baccalaureate	Swiss	M3	91	negative	1	0	negative	1	0	0.985025	negative	1	0	negative	negative	negative	negative	0.4	negative	0.059	negative
36	Yes	65	65+ years	65+ years	female	No	Asymptomatic	0	None	No	No	No	No	Ex-smoker	20.7883	Yes	Yes	Retired	Vocational training or specialized baccalaureate	Swiss	M6	195	negative	1	0	negative	1	0	0.985025	negative	1	0	negative	negative	negative	negative	0.4	negative	0.06	negative
37	No	18	18-39 years	18-64 years	female	Yes	≥6 symptoms	7	Severe to very severe	No	No	No	No	Non-smoker	19.721	Yes	No	Employed	Vocational training or specialized baccalaureate	Swiss	W2	16	positive	15.4	2.73437	positive	24.1	3.18221	158.031				positive
37	No	18	18-39 years	18-64 years	female	Yes	≥6 symptoms	7	Severe to very severe	No	No	No	No	Non-smoker	19.721	Yes	No	Employed	Vocational training or specialized baccalaureate	Swiss	M1	31	positive	48.6	3.88362	positive	30.2	3.40784	244.564				positive
37	No	18	18-39 years	18-64 years	female	Yes	≥6 symptoms	7	Severe to very severe	No	No	No	No	Non-smoker	19.721	Yes	No	Employed	Vocational training or specialized baccalaureate	Swiss	M3	93	negative	1	0	positive	19	2.94444	100.169				positive
37	No	18	18-39 years	18-64 years	female	Yes	≥6 symptoms	7	Severe to very severe	No	No	No	No	Non-smoker	19.721	Yes	No	Employed	Vocational training or specialized baccalaureate	Swiss	M6	194	negative	2.4	0.875469	positive	10.3	2.33214	31.8438				positive
38	Yes	56	40-64 years	18-64 years	female	Yes	≥6 symptoms	7	Mild to moderate	No	No	No	No	Smoker	24.0346	Yes	No	Employed	Vocational training or specialized baccalaureate	Swiss	W2	21	positive	82.1	4.40794	positive	38.9	3.66099	400.689	positive	15	2.70805	positive	positive	positive	positive	3.64	positive	20.14	positive	positive	115.888	115.888	4.75263	negative	35.0631	35.0631	3.55715	negative
38	Yes	56	40-64 years	18-64 years	female	Yes	≥6 symptoms	7	Mild to moderate	No	No	No	No	Smoker	24.0346	Yes	No	Employed	Vocational training or specialized baccalaureate	Swiss	M1	38	positive	62.1	4.12875	positive	44.5	3.79549	521.555	positive	23.9	3.17388	positive	positive	positive	positive	16.92	positive	50.53	positive	positive	142.146	142.146	4.95686	negative	43.8404	43.8404	3.78056	negative
38	Yes	56	40-64 years	18-64 years	female	Yes	≥6 symptoms	7	Mild to moderate	No	No	No	No	Smoker	24.0346	Yes	No	Employed	Vocational training or specialized baccalaureate	Swiss	M3	91	positive	57.4	4.05004	positive	54.3	3.99452	771.516	positive	20.2	3.00568	positive	positive	positive	positive	77.95	positive	59.55	positive	positive	96.7118	96.7118	4.57174	negative	14.4279	14.4279	2.66917
38	Yes	56	40-64 years	18-64 years	female	Yes	≥6 symptoms	7	Mild to moderate	No	No	No	No	Smoker	24.0346	Yes	No	Employed	Vocational training or specialized baccalaureate	Swiss	M6	185	positive	38.5	3.65066	positive	32.8	3.49043	287.19	negative	4.1	1.41099	positive	positive	positive	positive	51.74	positive	20.98	positive	negative	37.9507	37.9507	3.63629	negative	3.83877	3.83877	1.34515
39	No	49	40-64 years	18-64 years	male	Yes	1-5 symptoms	4	Mild to moderate	No	No	No	No	Non-smoker	25.3815	No	No	Employed	Vocational training or specialized baccalaureate	Swiss	W2	11	positive	40.9	3.71113	positive	11.3	2.4248	37.7526				positive
39	No	49	40-64 years	18-64 years	male	Yes	1-5 symptoms	4	Mild to moderate	No	No	No	No	Non-smoker	25.3815	No	No	Employed	Vocational training or specialized baccalaureate	Swiss	M1	34	positive	33.2	3.50255	positive	18.1	2.89591	91.3264				positive
39	No	49	40-64 years	18-64 years	male	Yes	1-5 symptoms	4	Mild to moderate	No	No	No	No	Non-smoker	25.3815	No	No	Employed	Vocational training or specialized baccalaureate	Swiss	M3	90	positive	6.6	1.88707	positive	12.3	2.5096	44.1659				positive
39	No	49	40-64 years	18-64 years	male	Yes	1-5 symptoms	4	Mild to moderate	No	No	No	No	Non-smoker	25.3815	No	No	Employed	Vocational training or specialized baccalaureate	Swiss	M6	181	negative	5.9	1.77495	negative	5.8	1.75786	11.4889				negative
40	Yes	32	18-39 years	18-64 years	female	Yes	≥6 symptoms	19	Severe to very severe	No	No	No	No	Non-smoker	24.5089	No	No	Unemployed or other	University	Non-Swiss	W2	16	positive	39.3	3.67122	positive	13.2	2.58022	50.3695	positive	8.7	2.16332	positive	positive	positive	positive	2.63	positive	35.54	positive	negative	1.54943	1.54943	0.437885	negative	1	1	0	negative
40	Yes	32	18-39 years	18-64 years	female	Yes	≥6 symptoms	19	Severe to very severe	No	No	No	No	Non-smoker	24.5089	No	No	Unemployed or other	University	Non-Swiss	M1	30	positive	25.9	3.25424	positive	12.4	2.5177	44.835	positive	8.9	2.18605	positive	positive	positive	positive	2.83	positive	7.44	positive	negative	5.05306	5.05306	1.61999	negative	1.3217	1.3217	0.278921	negative
40	Yes	32	18-39 years	18-64 years	female	Yes	≥6 symptoms	19	Severe to very severe	No	No	No	No	Non-smoker	24.5089	No	No	Unemployed or other	University	Non-Swiss	M3	93	positive	34.3	3.53515	positive	14	2.63906	56.2273	positive	6.7	1.90211	positive	positive	positive	positive	7.45	positive	20.65	positive	negative	1.98491	1.98491	0.685576	negative	1	1	0	negative
40	Yes	32	18-39 years	18-64 years	female	Yes	≥6 symptoms	19	Severe to very severe	No	No	No	No	Non-smoker	24.5089	No	No	Unemployed or other	University	Non-Swiss	M6	182	positive	31.5	3.44999	positive	10.8	2.37955	34.7352	negative	3.6	1.28093	positive	positive	positive	positive	11.96	positive	18.6	positive	negative	1	1	0	negative	6.18812e-171	0.5	-0.693147	negative
41	No	55	40-64 years	18-64 years	female	Yes	≥6 symptoms	11	Severe to very severe	No	No	No	No	Non-smoker	25.9516	No	No	Employed	University	Swiss	W2	20	positive	196.7	5.28168	positive	60	4.09434	939.43				positive
41	No	55	40-64 years	18-64 years	female	Yes	≥6 symptoms	11	Severe to very severe	No	No	No	No	Non-smoker	25.9516	No	No	Employed	University	Swiss	M1
41	No	55	40-64 years	18-64 years	female	Yes	≥6 symptoms	11	Severe to very severe	No	No	No	No	Non-smoker	25.9516	No	No	Employed	University	Swiss	M3
41	No	55	40-64 years	18-64 years	female	Yes	≥6 symptoms	11	Severe to very severe	No	No	No	No	Non-smoker	25.9516	No	No	Employed	University	Swiss	M6
42	No	59	40-64 years	18-64 years	male	Yes	≥6 symptoms	9	Severe to very severe	No	No	No	No	Non-smoker	27.4648	Yes	No	Employed	Vocational training or specialized baccalaureate	Swiss	W2
42	No	59	40-64 years	18-64 years	male	Yes	≥6 symptoms	9	Severe to very severe	No	No	No	No	Non-smoker	27.4648	Yes	No	Employed	Vocational training or specialized baccalaureate	Swiss	M1	30	positive	12.1	2.49321	positive	130.7	4.8729	4403.65				positive
42	No	59	40-64 years	18-64 years	male	Yes	≥6 symptoms	9	Severe to very severe	No	No	No	No	Non-smoker	27.4648	Yes	No	Employed	Vocational training or specialized baccalaureate	Swiss	M3	90	positive	56.8	4.03954	positive	103.7	4.6415	2778.49				positive
42	No	59	40-64 years	18-64 years	male	Yes	≥6 symptoms	9	Severe to very severe	No	No	No	No	Non-smoker	27.4648	Yes	No	Employed	Vocational training or specialized baccalaureate	Swiss	M6	184	positive	53.5	3.97968	positive	123	4.81218	3902.06				positive
43	No	22	18-39 years	18-64 years	male	Yes	≥6 symptoms	6	Mild to moderate	No	No	No	No	Non-smoker	24.6097	No	No	Student	Vocational training or specialized baccalaureate	Swiss	W2	16	positive	22.6	3.11795	positive	53.7	3.98341	754.805				positive
43	No	22	18-39 years	18-64 years	male	Yes	≥6 symptoms	6	Mild to moderate	No	No	No	No	Non-smoker	24.6097	No	No	Student	Vocational training or specialized baccalaureate	Swiss	M1	30	positive	19.9	2.99072	positive	53.8	3.98527	757.577				positive
43	No	22	18-39 years	18-64 years	male	Yes	≥6 symptoms	6	Mild to moderate	No	No	No	No	Non-smoker	24.6097	No	No	Student	Vocational training or specialized baccalaureate	Swiss	M3	103	positive	39.1	3.66612	positive	98.1	4.58599	2488.22				positive
43	No	22	18-39 years	18-64 years	male	Yes	≥6 symptoms	6	Mild to moderate	No	No	No	No	Non-smoker	24.6097	No	No	Student	Vocational training or specialized baccalaureate	Swiss	M6	181	positive	18.6	2.92316	positive	57	4.04305	848.988				positive
44	No	71	65+ years	65+ years	female	Yes	≥6 symptoms	9	Mild to moderate	No	No	No	No	Non-smoker	30.1162	No	No	Retired	Vocational training or specialized baccalaureate	Swiss	W2	17	positive	417.5	6.03428	positive	39.1	3.66612	404.73				positive
44	No	71	65+ years	65+ years	female	Yes	≥6 symptoms	9	Mild to moderate	No	No	No	No	Non-smoker	30.1162	No	No	Retired	Vocational training or specialized baccalaureate	Swiss	M1	31	positive	182.7	5.20785	positive	74.7	4.31348	1449.04				positive
44	No	71	65+ years	65+ years	female	Yes	≥6 symptoms	9	Mild to moderate	No	No	No	No	Non-smoker	30.1162	No	No	Retired	Vocational training or specialized baccalaureate	Swiss	M3	91	positive	249.4	5.51906	positive	79.6	4.37701	1643.45				positive
44	No	71	65+ years	65+ years	female	Yes	≥6 symptoms	9	Mild to moderate	No	No	No	No	Non-smoker	30.1162	No	No	Retired	Vocational training or specialized baccalaureate	Swiss	M6	182	positive	64.8832	4.17259	positive	56.7	4.03777	840.196				positive
45	No	68	65+ years	65+ years	female	Yes	≥6 symptoms	8	Mild to moderate	No	No	Yes	No	Non-smoker	20.7612	No	No	Retired	Vocational training or specialized baccalaureate	Swiss	W2	19	negative	1	0	negative	1	0	0.985025				negative
45	No	68	65+ years	65+ years	female	Yes	≥6 symptoms	8	Mild to moderate	No	No	Yes	No	Non-smoker	20.7612	No	No	Retired	Vocational training or specialized baccalaureate	Swiss	M1	31	negative	1	0	negative	1.6	0.470004	1.66788				negative
45	No	68	65+ years	65+ years	female	Yes	≥6 symptoms	8	Mild to moderate	No	No	Yes	No	Non-smoker	20.7612	No	No	Retired	Vocational training or specialized baccalaureate	Swiss	M3	94	negative	1	0	negative	2.2	0.788457	2.53032				negative
45	No	68	65+ years	65+ years	female	Yes	≥6 symptoms	8	Mild to moderate	No	No	Yes	No	Non-smoker	20.7612	No	No	Retired	Vocational training or specialized baccalaureate	Swiss	M6	186
46	Yes	32	18-39 years	18-64 years	female	Yes	1-5 symptoms	1	Mild to moderate	No	No	No	No	Smoker	22.0386	No	No	Unemployed or other	Higher technical school or college	Swiss	W2	14	negative	1	0	negative	1	0	0.985025	positive	6.6	1.88707	negative	positive	positive	negative	0.4	negative	0.051	negative	negative	1	1	0	negative	1	1	0	negative
46	Yes	32	18-39 years	18-64 years	female	Yes	1-5 symptoms	1	Mild to moderate	No	No	No	No	Smoker	22.0386	No	No	Unemployed or other	Higher technical school or college	Swiss	M1	34	negative	1	0	negative	1	0	0.985025	positive	6	1.79176	negative	positive	positive	negative	0.4	negative	0.051	negative	negative	1	1	0	negative	1	1	0	negative
46	Yes	32	18-39 years	18-64 years	female	Yes	1-5 symptoms	1	Mild to moderate	No	No	No	No	Smoker	22.0386	No	No	Unemployed or other	Higher technical school or college	Swiss	M3	105	negative	1	0	negative	1	0	0.985025	negative	4.6	1.52606	negative	negative	negative	negative	0.4	negative	0.05	negative	negative	2.151e-184	0.5	-0.693147	negative	1	1	0	negative
46	Yes	32	18-39 years	18-64 years	female	Yes	1-5 symptoms	1	Mild to moderate	No	No	No	No	Smoker	22.0386	No	No	Unemployed or other	Higher technical school or college	Swiss	M6	193	negative	1	0	negative	1	0	0.985025	negative	4.5	1.50408	negative	negative	negative	negative	0.4	negative	0.047	negative	negative	1.22745	1.22745	0.204935	negative	3.03859	3.03859	1.11139	negative
47	No	66	65+ years	65+ years	male	Yes	≥6 symptoms	7	Mild to moderate	No	No	Yes	No	Non-smoker	26.2966	No	No	Retired	Vocational training or specialized baccalaureate	Swiss	W2	19	positive	125.6	4.8331	positive	115.9	4.75273	3466.51				positive
47	No	66	65+ years	65+ years	male	Yes	≥6 symptoms	7	Mild to moderate	No	No	Yes	No	Non-smoker	26.2966	No	No	Retired	Vocational training or specialized baccalaureate	Swiss	M1	34	positive	65.7	4.1851	positive	115.1	4.7458	3419.06				positive
47	No	66	65+ years	65+ years	male	Yes	≥6 symptoms	7	Mild to moderate	No	No	Yes	No	Non-smoker	26.2966	No	No	Retired	Vocational training or specialized baccalaureate	Swiss	M3	91	positive	18.6	2.92316	positive	154	5.03695	6106.89				positive
47	No	66	65+ years	65+ years	male	Yes	≥6 symptoms	7	Mild to moderate	No	No	Yes	No	Non-smoker	26.2966	No	No	Retired	Vocational training or specialized baccalaureate	Swiss	M6	181
48	No	30	18-39 years	18-64 years	female	Yes	1-5 symptoms	5	Mild to moderate	No	No	Yes	No	Ex-smoker	21.9671	No	No	Employed	Vocational training or specialized baccalaureate	Swiss	W2	17	negative	1	0	negative	1	0	0.985025				negative
48	No	30	18-39 years	18-64 years	female	Yes	1-5 symptoms	5	Mild to moderate	No	No	Yes	No	Ex-smoker	21.9671	No	No	Employed	Vocational training or specialized baccalaureate	Swiss	M1	28	negative	1	0	negative	1	0	0.985025				negative
48	No	30	18-39 years	18-64 years	female	Yes	1-5 symptoms	5	Mild to moderate	No	No	Yes	No	Ex-smoker	21.9671	No	No	Employed	Vocational training or specialized baccalaureate	Swiss	M3	92	positive	82.8	4.41643	positive	80.8	4.39198	1692.93				positive
48	No	30	18-39 years	18-64 years	female	Yes	1-5 symptoms	5	Mild to moderate	No	No	Yes	No	Ex-smoker	21.9671	No	No	Employed	Vocational training or specialized baccalaureate	Swiss	M6	181
49	No	35	18-39 years	18-64 years	female	Yes	1-5 symptoms	5	Mild to moderate	No	No	No	No	Ex-smoker	26.9598	No	No	Unemployed or other	Vocational training or specialized baccalaureate	Swiss	W2	12	negative	1.8	0.587787	negative	1	0	0.985025				negative
49	No	35	18-39 years	18-64 years	female	Yes	1-5 symptoms	5	Mild to moderate	No	No	No	No	Ex-smoker	26.9598	No	No	Unemployed or other	Vocational training or specialized baccalaureate	Swiss	M1	38	negative	1.8	0.587787	negative	1	0	0.985025				negative
49	No	35	18-39 years	18-64 years	female	Yes	1-5 symptoms	5	Mild to moderate	No	No	No	No	Ex-smoker	26.9598	No	No	Unemployed or other	Vocational training or specialized baccalaureate	Swiss	M3	93	negative	3.3	1.19392	negative	1	0	0.985025				negative
49	No	35	18-39 years	18-64 years	female	Yes	1-5 symptoms	5	Mild to moderate	No	No	No	No	Ex-smoker	26.9598	No	No	Unemployed or other	Vocational training or specialized baccalaureate	Swiss	M6	188	negative	2.3	0.832909	negative	1	0	0.985025				negative
50	No	29	18-39 years	18-64 years	female	Yes	≥6 symptoms	6	Mild to moderate	No	No	No	No	Smoker	21.9671	No	No	Employed	Higher technical school or college	Swiss	W2	21	positive	23.1	3.13983	positive	33.5	3.51155	299.253				positive
50	No	29	18-39 years	18-64 years	female	Yes	≥6 symptoms	6	Mild to moderate	No	No	No	No	Smoker	21.9671	No	No	Employed	Higher technical school or college	Swiss	M1
50	No	29	18-39 years	18-64 years	female	Yes	≥6 symptoms	6	Mild to moderate	No	No	No	No	Smoker	21.9671	No	No	Employed	Higher technical school or college	Swiss	M3	99	positive	20.2	3.00568	positive	33.2	3.50255	294.053				positive
50	No	29	18-39 years	18-64 years	female	Yes	≥6 symptoms	6	Mild to moderate	No	No	No	No	Smoker	21.9671	No	No	Employed	Higher technical school or college	Swiss	M6	184	positive	32.8	3.49043	positive	36.3	3.59182	349.998				positive
51	No	65	65+ years	65+ years	female	Yes	1-5 symptoms	4	Severe to very severe	No	No	Yes	No	Non-smoker	20.984	No	No	Employed	Vocational training or specialized baccalaureate	Swiss	W2	16	positive	74	4.30407	positive	99.5	4.60016	2559.28				positive
51	No	65	65+ years	65+ years	female	Yes	1-5 symptoms	4	Severe to very severe	No	No	Yes	No	Non-smoker	20.984	No	No	Employed	Vocational training or specialized baccalaureate	Swiss	M1	31	positive	13.4	2.59525	positive	97.3	4.5778	2448.06				positive
51	No	65	65+ years	65+ years	female	Yes	1-5 symptoms	4	Severe to very severe	No	No	Yes	No	Non-smoker	20.984	No	No	Employed	Vocational training or specialized baccalaureate	Swiss	M3	92	negative	3.4	1.22378	positive	83.7	4.42724	1815.56				positive
51	No	65	65+ years	65+ years	female	Yes	1-5 symptoms	4	Severe to very severe	No	No	Yes	No	Non-smoker	20.984	No	No	Employed	Vocational training or specialized baccalaureate	Swiss	M6	182
52	No	41	40-64 years	18-64 years	male	Yes	≥6 symptoms	10	Mild to moderate	No	No	No	No	Smoker	22.4913	No	No	Employed	Vocational training or specialized baccalaureate	Non-Swiss	W2	20	positive	55	4.00733	positive	27.5	3.31419	203.932				positive
52	No	41	40-64 years	18-64 years	male	Yes	≥6 symptoms	10	Mild to moderate	No	No	No	No	Smoker	22.4913	No	No	Employed	Vocational training or specialized baccalaureate	Non-Swiss	M1
52	No	41	40-64 years	18-64 years	male	Yes	≥6 symptoms	10	Mild to moderate	No	No	No	No	Smoker	22.4913	No	No	Employed	Vocational training or specialized baccalaureate	Non-Swiss	M3
52	No	41	40-64 years	18-64 years	male	Yes	≥6 symptoms	10	Mild to moderate	No	No	No	No	Smoker	22.4913	No	No	Employed	Vocational training or specialized baccalaureate	Non-Swiss	M6
53	Yes	72	65+ years	65+ years	male	Yes	≥6 symptoms	13	Mild to moderate	No	No	No	No	Smoker	24.9307	Yes		Retired	University	Swiss	W2	16	positive	263	5.57215	positive	19.4	2.96527	104.231	positive	44	3.78419	positive	positive	positive						negative	12.2669	12.2669	2.50691	negative	1	1	0	negative
53	Yes	72	65+ years	65+ years	male	Yes	≥6 symptoms	13	Mild to moderate	No	No	No	No	Smoker	24.9307	Yes		Retired	University	Swiss	M1	33	positive	324.8	5.78321	positive	28.1	3.33577	212.642	positive	36.5	3.59731	positive	positive	positive	positive	7.8	positive	109.5	positive	negative	40.9333	40.9333	3.71194	negative	4.21763	4.21763	1.43927	negative
53	Yes	72	65+ years	65+ years	male	Yes	≥6 symptoms	13	Mild to moderate	No	No	No	No	Smoker	24.9307	Yes		Retired	University	Swiss	M3	99	positive	74.3	4.30811	positive	56.6	4.03601	837.275	positive	26.7	3.28466	positive	positive	positive	positive	8.28	positive	84.82	positive	negative	34.3289	34.3289	3.53599	negative	5.42299	5.42299	1.69065	negative
53	Yes	72	65+ years	65+ years	male	Yes	≥6 symptoms	13	Mild to moderate	No	No	No	No	Smoker	24.9307	Yes		Retired	University	Swiss	M6	182	positive	47.7	3.86493	positive	31.2	3.44042	260.552	positive	15.8	2.76001	positive	positive	positive	positive	9.41	positive	30.6	positive	negative	7.29395	7.29395	1.98704	negative	1	1	0	negative
54	No	55	40-64 years	18-64 years	male	No	Asymptomatic	0	None	No	No	No	No	Non-smoker	29.0659	No	No	Employed	University	Swiss	W2	15	positive	50.8	3.9279	positive	6.9	1.93152	15.5235				positive
54	No	55	40-64 years	18-64 years	male	No	Asymptomatic	0	None	No	No	No	No	Non-smoker	29.0659	No	No	Employed	University	Swiss	M1	43	positive	29.4	3.38099	positive	9.3	2.23001	26.4393				positive
54	No	55	40-64 years	18-64 years	male	No	Asymptomatic	0	None	No	No	No	No	Non-smoker	29.0659	No	No	Employed	University	Swiss	M3	90	positive	6.9	1.93152	positive	12	2.48491	42.1889				positive
54	No	55	40-64 years	18-64 years	male	No	Asymptomatic	0	None	No	No	No	No	Non-smoker	29.0659	No	No	Employed	University	Swiss	M6	181	positive	6.6	1.88707	positive	6.5	1.8718	13.986				positive
55	Yes	49	40-64 years	18-64 years	male	Yes	≥6 symptoms	20	Severe to very severe	No	No	No	No	Smoker	27.1616	No	No	Employed	University	Swiss	W2	22	positive	408.3	6.012	positive	123.6	4.81705	3940.05	positive	44.4	3.79324	positive	positive	positive	positive	1398.5	positive	88.56	positive	positive	634.115	634.115	6.45223	positive	143.246	143.246	4.96456	negative
55	Yes	49	40-64 years	18-64 years	male	Yes	≥6 symptoms	20	Severe to very severe	No	No	No	No	Smoker	27.1616	No	No	Employed	University	Swiss	M1	36	positive	71.2	4.26549	positive	84.1	4.43201	1832.81	positive	44.4	3.79324	positive	positive	positive	positive	1764	positive	112.2	positive	positive	496.278	496.278	6.20714	positive	124.193	124.193	4.82183	negative
55	Yes	49	40-64 years	18-64 years	male	Yes	≥6 symptoms	20	Severe to very severe	No	No	No	No	Smoker	27.1616	No	No	Employed	University	Swiss	M3	92	positive	27.7	3.32143	positive	151.3	5.01926	5895.23	positive	46.6	3.8416	positive	positive	positive	positive	2330.5	positive	161.1	positive	positive	85.034	85.034	4.44305	negative	33.0142	33.0142	3.49694
55	Yes	49	40-64 years	18-64 years	male	Yes	≥6 symptoms	20	Severe to very severe	No	No	No	No	Smoker	27.1616	No	No	Employed	University	Swiss	M6	181	positive	16.3	2.79117	positive	86	4.45435	1915.88	positive	13	2.56495	positive	positive	positive	positive	2029.5	positive	73.16	positive	negative	33.5796	33.5796	3.51392	negative	17.5963	17.5963	2.86769
56	No	54	40-64 years	18-64 years	male	Yes	1-5 symptoms	3	Mild to moderate	No	No	No	No	Non-smoker	25.8264	Yes	No	Employed	Vocational training or specialized baccalaureate	Swiss	W2	14	positive	135.4	4.90823	positive	57.3	4.0483	857.825				positive
56	No	54	40-64 years	18-64 years	male	Yes	1-5 symptoms	3	Mild to moderate	No	No	No	No	Non-smoker	25.8264	Yes	No	Employed	Vocational training or specialized baccalaureate	Swiss	M1	29	positive	98.8	4.5931	positive	63.3	4.14789	1044.22				positive
56	No	54	40-64 years	18-64 years	male	Yes	1-5 symptoms	3	Mild to moderate	No	No	No	No	Non-smoker	25.8264	Yes	No	Employed	Vocational training or specialized baccalaureate	Swiss	M3	91	positive	42	3.73767	positive	48	3.8712	605.207				positive
56	No	54	40-64 years	18-64 years	male	Yes	1-5 symptoms	3	Mild to moderate	No	No	No	No	Non-smoker	25.8264	Yes	No	Employed	Vocational training or specialized baccalaureate	Swiss	M6	182	positive	36.9	3.60821	positive	33.2	3.50255	294.053				positive
57	No	68	65+ years	65+ years	male	Yes	1-5 symptoms	1	Mild to moderate	No	No	No	No	Non-smoker	30.3673	No	No	Unemployed or other	Vocational training or specialized baccalaureate	Swiss	W2	19	positive	282.7	5.64439	positive	9.3	2.23001	26.4393				positive
57	No	68	65+ years	65+ years	male	Yes	1-5 symptoms	1	Mild to moderate	No	No	No	No	Non-smoker	30.3673	No	No	Unemployed or other	Vocational training or specialized baccalaureate	Swiss	M1	31	positive	161.2	5.08265	positive	18.9	2.93916	99.1666				positive
57	No	68	65+ years	65+ years	male	Yes	1-5 symptoms	1	Mild to moderate	No	No	No	No	Non-smoker	30.3673	No	No	Unemployed or other	Vocational training or specialized baccalaureate	Swiss	M3	92	positive	33.6	3.51453	positive	12.2	2.50144	43.5019				positive
57	No	68	65+ years	65+ years	male	Yes	1-5 symptoms	1	Mild to moderate	No	No	No	No	Non-smoker	30.3673	No	No	Unemployed or other	Vocational training or specialized baccalaureate	Swiss	M6	183	positive	6.525	1.87564	negative	4.4	1.4816	7.233				positive
58	No	48	40-64 years	18-64 years	male	Yes	≥6 symptoms	8	Severe to very severe	No	No	No	No	Non-smoker	22.8931	Yes	No	Employed	University	Swiss	W2	18	positive	38.3	3.64545	positive	22	3.09104	132.609				positive
58	No	48	40-64 years	18-64 years	male	Yes	≥6 symptoms	8	Severe to very severe	No	No	No	No	Non-smoker	22.8931	Yes	No	Employed	University	Swiss	M1	29	positive	20.7	3.03013	positive	21.4	3.06339	125.756				positive
58	No	48	40-64 years	18-64 years	male	Yes	≥6 symptoms	8	Severe to very severe	No	No	No	No	Non-smoker	22.8931	Yes	No	Employed	University	Swiss	M3	93	positive	25.5	3.23868	positive	27.6	3.31782	205.371				positive
58	No	48	40-64 years	18-64 years	male	Yes	≥6 symptoms	8	Severe to very severe	No	No	No	No	Non-smoker	22.8931	Yes	No	Employed	University	Swiss	M6	192	positive	11.7	2.45959	positive	19.2	2.95491	102.19				positive
59	No	66	65+ years	65+ years	male	Yes	1-5 symptoms	4	Mild to moderate	No	No	No	No	Ex-smoker	23.7228	No	No	Retired	Higher technical school or college	Swiss	W2
59	No	66	65+ years	65+ years	male	Yes	1-5 symptoms	4	Mild to moderate	No	No	No	No	Ex-smoker	23.7228	No	No	Retired	Higher technical school or college	Swiss	M1	33	positive	72.2	4.27944	positive	84.4	4.43557	1845.8				positive
59	No	66	65+ years	65+ years	male	Yes	1-5 symptoms	4	Mild to moderate	No	No	No	No	Ex-smoker	23.7228	No	No	Retired	Higher technical school or college	Swiss	M3	92	positive	11.4	2.43361	positive	60	4.09434	939.43				positive
59	No	66	65+ years	65+ years	male	Yes	1-5 symptoms	4	Mild to moderate	No	No	No	No	Ex-smoker	23.7228	No	No	Retired	Higher technical school or college	Swiss	M6	183	negative	3.48	1.24703	positive	24.9	3.21487	168.303				positive
60	No	80	65+ years	65+ years	female	Yes	1-5 symptoms	2	Severe to very severe	No	No	No	No	Non-smoker	30.4867	No	No	Retired	Vocational training or specialized baccalaureate	Swiss	W2
60	No	80	65+ years	65+ years	female	Yes	1-5 symptoms	2	Severe to very severe	No	No	No	No	Non-smoker	30.4867	No	No	Retired	Vocational training or specialized baccalaureate	Swiss	M1	30	positive	31.4	3.44681	positive	46.8	3.84588	575.823				positive
60	No	80	65+ years	65+ years	female	Yes	1-5 symptoms	2	Severe to very severe	No	No	No	No	Non-smoker	30.4867	No	No	Retired	Vocational training or specialized baccalaureate	Swiss	M3	92	positive	35.1	3.5582	positive	36.5	3.59731	353.775				positive
60	No	80	65+ years	65+ years	female	Yes	1-5 symptoms	2	Severe to very severe	No	No	No	No	Non-smoker	30.4867	No	No	Retired	Vocational training or specialized baccalaureate	Swiss	M6	189	positive	19.4453	2.9676	positive	24.6	3.20275	164.413				positive
61	No	82	65+ years	65+ years	male	Yes	≥6 symptoms	7	Severe to very severe	No	No	Yes	No	Ex-smoker	27.8132	Yes	No	Retired	Vocational training or specialized baccalaureate	Swiss	W2	15	positive	1000.2	6.90796	positive	124.1	4.82109	3971.85				positive
61	No	82	65+ years	65+ years	male	Yes	≥6 symptoms	7	Severe to very severe	No	No	Yes	No	Ex-smoker	27.8132	Yes	No	Retired	Vocational training or specialized baccalaureate	Swiss	M1	29	positive	383.6	5.9496	positive	149.9	5.00997	5786.96				positive
61	No	82	65+ years	65+ years	male	Yes	≥6 symptoms	7	Severe to very severe	No	No	Yes	No	Ex-smoker	27.8132	Yes	No	Retired	Vocational training or specialized baccalaureate	Swiss	M3	92	positive	151.8	5.02256	positive	113.7	4.73356	3336.8				positive
61	No	82	65+ years	65+ years	male	Yes	≥6 symptoms	7	Severe to very severe	No	No	Yes	No	Ex-smoker	27.8132	Yes	No	Retired	Vocational training or specialized baccalaureate	Swiss	M6	190
62	No	65	65+ years	65+ years	female	Yes	1-5 symptoms	5	Mild to moderate	No	No	No	No		17.5697	Yes	No	Retired	Vocational training or specialized baccalaureate	Swiss	W2	14	positive	20.6	3.02529	positive	10.4	2.34181	32.412				positive
62	No	65	65+ years	65+ years	female	Yes	1-5 symptoms	5	Mild to moderate	No	No	No	No		17.5697	Yes	No	Retired	Vocational training or specialized baccalaureate	Swiss	M1	28	positive	7.9	2.06686	positive	13.4	2.59525	51.8037				positive
62	No	65	65+ years	65+ years	female	Yes	1-5 symptoms	5	Mild to moderate	No	No	No	No		17.5697	Yes	No	Retired	Vocational training or specialized baccalaureate	Swiss	M3	92	positive	9.2	2.2192	positive	13.5	2.60269	52.5283				positive
62	No	65	65+ years	65+ years	female	Yes	1-5 symptoms	5	Mild to moderate	No	No	No	No		17.5697	Yes	No	Retired	Vocational training or specialized baccalaureate	Swiss	M6	182	positive	7.44526	2.00758	positive	10	2.30259	30.1695				positive
63	No	50	40-64 years	18-64 years	female	Yes	≥6 symptoms	6	Mild to moderate	No	No	No	No	Non-smoker	21.9671	No	No	Employed	Higher technical school or college	Swiss	W2	13	positive	142.2	4.95723	positive	46	3.82864	556.641				positive
63	No	50	40-64 years	18-64 years	female	Yes	≥6 symptoms	6	Mild to moderate	No	No	No	No	Non-smoker	21.9671	No	No	Employed	Higher technical school or college	Swiss	M1	32	positive	31.6	3.45316	positive	35.7	3.57515	338.789				positive
63	No	50	40-64 years	18-64 years	female	Yes	≥6 symptoms	6	Mild to moderate	No	No	No	No	Non-smoker	21.9671	No	No	Employed	Higher technical school or college	Swiss	M3	102	positive	27	3.29584	positive	44	3.78419	510.114				positive
63	No	50	40-64 years	18-64 years	female	Yes	≥6 symptoms	6	Mild to moderate	No	No	No	No	Non-smoker	21.9671	No	No	Employed	Higher technical school or college	Swiss	M6	187	positive	22.5	3.11352	positive	21.3	3.05871	124.632				positive
64	No	65	65+ years	65+ years	male	Yes	≥6 symptoms	7	Mild to moderate	No	No	No	No	Ex-smoker	26.1224	Yes	No	Retired	Higher technical school or college	Swiss	W2	19	positive	204.3	5.31959	positive	101.2	4.6171	2646.92				positive
64	No	65	65+ years	65+ years	male	Yes	≥6 symptoms	7	Mild to moderate	No	No	No	No	Ex-smoker	26.1224	Yes	No	Retired	Higher technical school or college	Swiss	M1	33	positive	166	5.11199	positive	107.3	4.67563	2973.57				positive
64	No	65	65+ years	65+ years	male	Yes	≥6 symptoms	7	Mild to moderate	No	No	No	No	Ex-smoker	26.1224	Yes	No	Retired	Higher technical school or college	Swiss	M3	96	positive	141.5	4.9523	positive	105.4	4.65776	2869.78				positive
64	No	65	65+ years	65+ years	male	Yes	≥6 symptoms	7	Mild to moderate	No	No	No	No	Ex-smoker	26.1224	Yes	No	Retired	Higher technical school or college	Swiss	M6	180	positive	43.005	3.76132	positive	46.7	3.84374	573.407				positive
65	No	71	65+ years	65+ years	female	Yes	≥6 symptoms	6	Mild to moderate	No	No	Yes	No	Non-smoker	29.0437	Yes	No	Retired	Vocational training or specialized baccalaureate	Swiss	W2	21	positive	54.4	3.99636	positive	26.1	3.26194	184.321				positive
65	No	71	65+ years	65+ years	female	Yes	≥6 symptoms	6	Mild to moderate	No	No	Yes	No	Non-smoker	29.0437	Yes	No	Retired	Vocational training or specialized baccalaureate	Swiss	M1	30	positive	43.3	3.76815	positive	37.1	3.61362	365.229				positive
65	No	71	65+ years	65+ years	female	Yes	≥6 symptoms	6	Mild to moderate	No	No	Yes	No	Non-smoker	29.0437	Yes	No	Retired	Vocational training or specialized baccalaureate	Swiss	M3	93	positive	10.2	2.32239	positive	30.2	3.40784	244.564				positive
65	No	71	65+ years	65+ years	female	Yes	≥6 symptoms	6	Mild to moderate	No	No	Yes	No	Non-smoker	29.0437	Yes	No	Retired	Vocational training or specialized baccalaureate	Swiss	M6	184
66	Yes	60	40-64 years	18-64 years	male	Yes	≥6 symptoms	10	Severe to very severe	No	No	No	No	Ex-smoker	26.5759	Yes	No	Employed	Vocational training or specialized baccalaureate	Swiss	W2	15	positive	82.4	4.41159	positive	71.2	4.26549	1317.69	positive	36.3	3.59182	positive	positive	positive	positive	17.72	positive	14.6	positive	positive	168.209	168.209	5.1252	negative	24.2954	24.2954	3.19029	negative
66	Yes	60	40-64 years	18-64 years	male	Yes	≥6 symptoms	10	Severe to very severe	No	No	No	No	Ex-smoker	26.5759	Yes	No	Employed	Vocational training or specialized baccalaureate	Swiss	M1	29	positive	63.7	4.15418	positive	105.2	4.65586	2858.97	positive	30.6	3.421	positive	positive	positive	positive	93.6	positive	47.41	positive	positive	177.746	177.746	5.18036	negative	36.9549	36.9549	3.6097	negative
66	Yes	60	40-64 years	18-64 years	male	Yes	≥6 symptoms	10	Severe to very severe	No	No	No	No	Ex-smoker	26.5759	Yes	No	Employed	Vocational training or specialized baccalaureate	Swiss	M3	92	positive	11.3	2.4248	positive	80.3	4.38577	1672.23	positive	18.6	2.92316	positive	positive	positive	positive	658	positive	149	positive	positive	112.537	112.537	4.72328	negative	41.5973	41.5973	3.72804	negative
66	Yes	60	40-64 years	18-64 years	male	Yes	≥6 symptoms	10	Severe to very severe	No	No	No	No	Ex-smoker	26.5759	Yes	No	Employed	Vocational training or specialized baccalaureate	Swiss	M6	183	positive	12.6	2.5337	positive	42.9	3.75887	485.392	positive	13.1	2.57261	positive	positive	positive	positive	529.5	positive	125	positive	negative	48.3559	48.3559	3.87859	negative	17.0068	17.0068	2.83361	negative
67	No	40	40-64 years	18-64 years	male	Yes	≥6 symptoms	11	Severe to very severe	No	No	No	No	Smoker	23.9249	No	No	Employed	Higher technical school or college	Swiss	W2	17	positive	29.6	3.38777	positive	10.5	2.35138	32.9852				positive
67	No	40	40-64 years	18-64 years	male	Yes	≥6 symptoms	11	Severe to very severe	No	No	No	No	Smoker	23.9249	No	No	Employed	Higher technical school or college	Swiss	M1	31	positive	50.1	3.91402	positive	15.2	2.7213	65.6203				positive
67	No	40	40-64 years	18-64 years	male	Yes	≥6 symptoms	11	Severe to very severe	No	No	No	No	Smoker	23.9249	No	No	Employed	Higher technical school or college	Swiss	M3	91	negative	4.5	1.50408	positive	6.4	1.8563	13.6142				positive
67	No	40	40-64 years	18-64 years	male	Yes	≥6 symptoms	11	Severe to very severe	No	No	No	No	Smoker	23.9249	No	No	Employed	Higher technical school or college	Swiss	M6	193	positive	16.4	2.79728	positive	7.9	2.06686	19.7193				positive
68	No	30	18-39 years	18-64 years	female	Yes	≥6 symptoms	7	Mild to moderate	No	No	No	No	Non-smoker	17.4747	No	No	Student	Vocational training or specialized baccalaureate	Swiss	W2	14	positive	8	2.07944	positive	42.7	3.7542	480.964				positive
68	No	30	18-39 years	18-64 years	female	Yes	≥6 symptoms	7	Mild to moderate	No	No	No	No	Non-smoker	17.4747	No	No	Student	Vocational training or specialized baccalaureate	Swiss	M1	31	negative	4.9	1.58924	positive	23	3.13549	144.436				positive
68	No	30	18-39 years	18-64 years	female	Yes	≥6 symptoms	7	Mild to moderate	No	No	No	No	Non-smoker	17.4747	No	No	Student	Vocational training or specialized baccalaureate	Swiss	M3	92	negative	4.4	1.4816	positive	24.6	3.20275	164.413				positive
68	No	30	18-39 years	18-64 years	female	Yes	≥6 symptoms	7	Mild to moderate	No	No	No	No	Non-smoker	17.4747	No	No	Student	Vocational training or specialized baccalaureate	Swiss	M6	191	negative	5	1.60944	positive	30.4	3.41444	247.721				positive
69	No	26	18-39 years	18-64 years	female	Yes	1-5 symptoms	5	Mild to moderate	No	No	No	No	Non-smoker	24.677	Yes	No	Employed	University	Swiss	W2	13	negative	1	0	negative	1.1	0.0953102	1.08638				negative
69	No	26	18-39 years	18-64 years	female	Yes	1-5 symptoms	5	Mild to moderate	No	No	No	No	Non-smoker	24.677	Yes	No	Employed	University	Swiss	M1	34	negative	1	0	negative	1	0	0.985025				negative
69	No	26	18-39 years	18-64 years	female	Yes	1-5 symptoms	5	Mild to moderate	No	No	No	No	Non-smoker	24.677	Yes	No	Employed	University	Swiss	M3	98	negative	1	0	negative	1	0	0.985025				negative
69	No	26	18-39 years	18-64 years	female	Yes	1-5 symptoms	5	Mild to moderate	No	No	No	No	Non-smoker	24.677	Yes	No	Employed	University	Swiss	M6	185	negative	1	0	negative	1	0	0.985025				negative
70	Yes	37	18-39 years	18-64 years	female	Yes	1-5 symptoms	4	Mild to moderate	No	No	No	No	Ex-smoker	24.977	No	No	Employed	University	Swiss	W2	9	negative	1	0	negative	1	0	0.985025	negative	1	0	negative	negative	negative	negative	0.4	negative	0.052	negative	negative	1	1	0	negative	1	1	0	negative
70	Yes	37	18-39 years	18-64 years	female	Yes	1-5 symptoms	4	Mild to moderate	No	No	No	No	Ex-smoker	24.977	No	No	Employed	University	Swiss	M1	34	negative	1	0	negative	1	0	0.985025	negative	1	0	negative	negative	negative	negative	0.4	negative	0.052	negative	negative	1	1	0	negative	1	1	0	negative
70	Yes	37	18-39 years	18-64 years	female	Yes	1-5 symptoms	4	Mild to moderate	No	No	No	No	Ex-smoker	24.977	No	No	Employed	University	Swiss	M3	94	negative	1	0	positive	17.9	2.8848	89.4169	negative	1	0	positive	positive	positive	negative	0.4	negative	0.047	negative	negative	1	1	0	negative	1	1	0	negative
70	Yes	37	18-39 years	18-64 years	female	Yes	1-5 symptoms	4	Mild to moderate	No	No	No	No	Ex-smoker	24.977	No	No	Employed	University	Swiss	M6	184	negative	1	0	negative	1	0	0.985025	negative	1	0	negative	negative	negative	negative	0.4	negative	0.052	negative	negative	0.237586	0.5	-0.693147	negative	1	1	0	negative
71	Yes	56	40-64 years	18-64 years	male	Yes	≥6 symptoms	12	Mild to moderate	No	No	No	No	Ex-smoker	29.1145	Yes	No	Employed	Vocational training or specialized baccalaureate	Non-Swiss	W2	23	positive	89.5	4.49424	positive	57.9	4.05872	875.638	positive	47.7	3.86493	positive	positive	positive	positive	48.06	positive	12.2	positive	negative	43.802	43.802	3.77968	negative	32.7011	32.7011	3.48741	negative
71	Yes	56	40-64 years	18-64 years	male	Yes	≥6 symptoms	12	Mild to moderate	No	No	No	No	Ex-smoker	29.1145	Yes	No	Employed	Vocational training or specialized baccalaureate	Non-Swiss	M1	37	positive	50.3	3.91801	positive	62.3	4.13196	1011.88	positive	36.5	3.59731	positive	positive	positive	positive	44.1	positive	7.17	positive	negative	34.4947	34.4947	3.5408	negative	18.577	18.577	2.92192	negative
71	Yes	56	40-64 years	18-64 years	male	Yes	≥6 symptoms	12	Mild to moderate	No	No	No	No	Ex-smoker	29.1145	Yes	No	Employed	Vocational training or specialized baccalaureate	Non-Swiss	M3	91	positive	24.9	3.21487	positive	48.5	3.88156	617.667	positive	32.2	3.47197	positive	positive	positive	positive	180.2	positive	17.44	positive	negative	18.6498	18.6498	2.92583	negative	2.79955	2.79955	1.02946
71	Yes	56	40-64 years	18-64 years	male	Yes	≥6 symptoms	12	Mild to moderate	No	No	No	No	Ex-smoker	29.1145	Yes	No	Employed	Vocational training or specialized baccalaureate	Non-Swiss	M6	188	positive	22.1	3.09558	positive	48.8	3.88773	625.204	positive	6.7	1.90211	positive	positive	positive	positive	531.5	positive	5.12	positive	negative	6.59631	6.59631	1.88651	negative	0.476644	0.5	-0.693147
72	No	30	18-39 years	18-64 years	male	No	Asymptomatic	0	None	No	No	No	No	Non-smoker	31.4564	Yes	No	Employed	Higher technical school or college	Swiss	W2	14	positive	29.7	3.39115	positive	9.7	2.27213	28.5406				positive
72	No	30	18-39 years	18-64 years	male	No	Asymptomatic	0	None	No	No	No	No	Non-smoker	31.4564	Yes	No	Employed	Higher technical school or college	Swiss	M1	34	positive	8	2.07944	positive	11.6	2.45101	39.6236				positive
72	No	30	18-39 years	18-64 years	male	No	Asymptomatic	0	None	No	No	No	No	Non-smoker	31.4564	Yes	No	Employed	Higher technical school or college	Swiss	M3	90	positive	9.2	2.2192	positive	9.9	2.29253	29.6215				positive
72	No	30	18-39 years	18-64 years	male	No	Asymptomatic	0	None	No	No	No	No	Non-smoker	31.4564	Yes	No	Employed	Higher technical school or college	Swiss	M6	186	positive	6.6	1.88707	positive	6	1.79176	12.1772				positive
73	No	28	18-39 years	18-64 years	female	Yes	≥6 symptoms	6	Mild to moderate	No	No	No	No	Smoker	26.2596	No	No	Employed	Higher technical school or college	Swiss	W2	13	positive	61.3	4.11578	positive	37.2	3.61631	367.156				positive
73	No	28	18-39 years	18-64 years	female	Yes	≥6 symptoms	6	Mild to moderate	No	No	No	No	Smoker	26.2596	No	No	Employed	Higher technical school or college	Swiss	M1	34	positive	12.5	2.52573	positive	26.1	3.26194	184.321				positive
73	No	28	18-39 years	18-64 years	female	Yes	≥6 symptoms	6	Mild to moderate	No	No	No	No	Smoker	26.2596	No	No	Employed	Higher technical school or college	Swiss	M3	91	negative	4.6	1.52606	positive	13	2.56495	48.9556				positive
73	No	28	18-39 years	18-64 years	female	Yes	≥6 symptoms	6	Mild to moderate	No	No	No	No	Smoker	26.2596	No	No	Employed	Higher technical school or college	Swiss	M6	187	negative	6.2	1.82455	positive	9.6	2.26176	28.0077				positive
74	No	70	65+ years	65+ years	male	Yes	≥6 symptoms	9	Mild to moderate	No	No	Yes	No	Ex-smoker	26.493	No	No	Retired	Vocational training or specialized baccalaureate	Swiss	W2	16	positive	279	5.63121	positive	116.1	4.75445	3478.43				positive
74	No	70	65+ years	65+ years	male	Yes	≥6 symptoms	9	Mild to moderate	No	No	Yes	No	Ex-smoker	26.493	No	No	Retired	Vocational training or specialized baccalaureate	Swiss	M1	44	positive	38.5	3.65066	positive	106	4.66344	2902.36				positive
74	No	70	65+ years	65+ years	male	Yes	≥6 symptoms	9	Mild to moderate	No	No	Yes	No	Ex-smoker	26.493	No	No	Retired	Vocational training or specialized baccalaureate	Swiss	M3	92	positive	60.4	4.10099	positive	72.2	4.27944	1354.58				positive
74	No	70	65+ years	65+ years	male	Yes	≥6 symptoms	9	Mild to moderate	No	No	Yes	No	Ex-smoker	26.493	No	No	Retired	Vocational training or specialized baccalaureate	Swiss	M6	182
75	Yes	45	40-64 years	18-64 years	female	Yes	≥6 symptoms	10	Severe to very severe	Yes	No	No	No	Non-smoker	42.8713	No	No	Employed	University	Swiss	W2
75	Yes	45	40-64 years	18-64 years	female	Yes	≥6 symptoms	10	Severe to very severe	Yes	No	No	No	Non-smoker	42.8713	No	No	Employed	University	Swiss	M1	49	positive	24.3	3.19048	positive	79.9	4.38078	1655.75	positive	38.6	3.65325	positive	positive	positive	positive	102.6	positive	132.5	positive	positive	592.417	592.417	6.38421	negative	17.2712	17.2712	2.84904	negative
75	Yes	45	40-64 years	18-64 years	female	Yes	≥6 symptoms	10	Severe to very severe	Yes	No	No	No	Non-smoker	42.8713	No	No	Employed	University	Swiss	M3	92	positive	13.5	2.60269	positive	67.3	4.20916	1178.7	positive	39.4	3.67377	positive	positive	positive	positive	665.5	positive	174.6	positive	positive	239.636	239.636	5.47912	negative	29.2312	29.2312	3.37524	negative
75	Yes	45	40-64 years	18-64 years	female	Yes	≥6 symptoms	10	Severe to very severe	Yes	No	No	No	Non-smoker	42.8713	No	No	Employed	University	Swiss	M6	183	positive	27.4	3.31054	positive	43.7	3.77735	503.31	positive	27.2	3.30322	positive	positive	positive	positive	345.5	positive	112.8	positive	positive	193.648	193.648	5.26604	negative	40.8497	40.8497	3.7099	negative
76	No	47	40-64 years	18-64 years	male	Yes	≥6 symptoms	10	Mild to moderate	No	No	No	No	Ex-smoker	28.982	No	No	Employed	Higher technical school or college	Swiss	W2	17	positive	272.5	5.60764	positive	78.5	4.3631	1598.74				positive
76	No	47	40-64 years	18-64 years	male	Yes	≥6 symptoms	10	Mild to moderate	No	No	No	No	Ex-smoker	28.982	No	No	Employed	Higher technical school or college	Swiss	M1	32	positive	89.8	4.49758	positive	56.2	4.02892	825.645				positive
76	No	47	40-64 years	18-64 years	male	Yes	≥6 symptoms	10	Mild to moderate	No	No	No	No	Ex-smoker	28.982	No	No	Employed	Higher technical school or college	Swiss	M3	100	positive	11.3	2.4248	positive	51.3	3.93769	689.797				positive
76	No	47	40-64 years	18-64 years	male	Yes	≥6 symptoms	10	Mild to moderate	No	No	No	No	Ex-smoker	28.982	No	No	Employed	Higher technical school or college	Swiss	M6	180	negative	5.7	1.74047	positive	26.1	3.26194	184.321				positive
77	No	31	18-39 years	18-64 years	female	Yes	1-5 symptoms	4	Mild to moderate	No	No	No	No	Non-smoker	19.6072	No	No	Employed	University	Swiss	W2	20	positive	12.7	2.5416	positive	23.8	3.16969	154.262				positive
77	No	31	18-39 years	18-64 years	female	Yes	1-5 symptoms	4	Mild to moderate	No	No	No	No	Non-smoker	19.6072	No	No	Employed	University	Swiss	M1	35	positive	8.8	2.17475	positive	21.9	3.08649	131.454				positive
77	No	31	18-39 years	18-64 years	female	Yes	1-5 symptoms	4	Mild to moderate	No	No	No	No	Non-smoker	19.6072	No	No	Employed	University	Swiss	M3	91	positive	10.9	2.38876	positive	31.5	3.44999	265.448				positive
77	No	31	18-39 years	18-64 years	female	Yes	1-5 symptoms	4	Mild to moderate	No	No	No	No	Non-smoker	19.6072	No	No	Employed	University	Swiss	M6	183	positive	7	1.94591	positive	21.7	3.07731	129.16				positive
78	No	78	65+ years	65+ years	male	No	Asymptomatic	0	None	No	No	Yes	No	Non-smoker	24.2123	No	No	Retired	Higher technical school or college	Swiss	W2	19	positive	320	5.76832	positive	62.4	4.13357	1015.09				positive
78	No	78	65+ years	65+ years	male	No	Asymptomatic	0	None	No	No	Yes	No	Non-smoker	24.2123	No	No	Retired	Higher technical school or college	Swiss	M1	31	positive	213.5	5.36364	positive	121.8	4.80238	3826.63				positive
78	No	78	65+ years	65+ years	male	No	Asymptomatic	0	None	No	No	Yes	No	Non-smoker	24.2123	No	No	Retired	Higher technical school or college	Swiss	M3	94	positive	17.6	2.8679	positive	81.7	4.40305	1730.53				positive
78	No	78	65+ years	65+ years	male	No	Asymptomatic	0	None	No	No	Yes	No	Non-smoker	24.2123	No	No	Retired	Higher technical school or college	Swiss	M6	185
79	No	66	65+ years	65+ years	male	Yes	≥6 symptoms	16	Severe to very severe	No	No	Yes	No	Non-smoker	24.9566	No	No	Retired	Higher technical school or college	Swiss	W2
79	No	66	65+ years	65+ years	male	Yes	≥6 symptoms	16	Severe to very severe	No	No	Yes	No	Non-smoker	24.9566	No	No	Retired	Higher technical school or college	Swiss	M1	27	positive	84.5	4.43675	positive	82	4.40672	1743.15				positive
79	No	66	65+ years	65+ years	male	Yes	≥6 symptoms	16	Severe to very severe	No	No	Yes	No	Non-smoker	24.9566	No	No	Retired	Higher technical school or college	Swiss	M3	92	positive	39.3	3.67122	positive	71	4.26268	1310.37				positive
79	No	66	65+ years	65+ years	male	Yes	≥6 symptoms	16	Severe to very severe	No	No	Yes	No	Non-smoker	24.9566	No	No	Retired	Higher technical school or college	Swiss	M6	181
80	No	49	40-64 years	18-64 years	female	No	Asymptomatic	0	None	No	No	No	No	Non-smoker	21.2953	No	No	Employed	Higher technical school or college	Swiss	W2	16	positive	9.2	2.2192	positive	10.2	2.32239	31.2807				positive
80	No	49	40-64 years	18-64 years	female	No	Asymptomatic	0	None	No	No	No	No	Non-smoker	21.2953	No	No	Employed	Higher technical school or college	Swiss	M1	29	positive	6.5	1.8718	positive	12.3	2.5096	44.1659				positive
80	No	49	40-64 years	18-64 years	female	No	Asymptomatic	0	None	No	No	No	No	Non-smoker	21.2953	No	No	Employed	Higher technical school or college	Swiss	M3	91	positive	11.5	2.44235	positive	27.3	3.30689	201.07				positive
80	No	49	40-64 years	18-64 years	female	No	Asymptomatic	0	None	No	No	No	No	Non-smoker	21.2953	No	No	Employed	Higher technical school or college	Swiss	M6	184	negative	3.3	1.19392	positive	9.4	2.24071	26.957				positive
81	No	69	65+ years	65+ years	female	Yes	≥6 symptoms	11	Mild to moderate	No	No	No	No	Ex-smoker	25.5937	Yes	No	Retired	Vocational training or specialized baccalaureate	Swiss	W2	17	positive	168.4	5.12634	positive	98.7	4.59208	2518.55				positive
81	No	69	65+ years	65+ years	female	Yes	≥6 symptoms	11	Mild to moderate	No	No	No	No	Ex-smoker	25.5937	Yes	No	Retired	Vocational training or specialized baccalaureate	Swiss	M1	35	positive	55.7	4.01998	positive	65.7	4.1851	1123.93				positive
81	No	69	65+ years	65+ years	female	Yes	≥6 symptoms	11	Mild to moderate	No	No	No	No	Ex-smoker	25.5937	Yes	No	Retired	Vocational training or specialized baccalaureate	Swiss	M3	98	positive	218.9	5.38862	positive	81.4	4.39938	1717.95				positive
81	No	69	65+ years	65+ years	female	Yes	≥6 symptoms	11	Mild to moderate	No	No	No	No	Ex-smoker	25.5937	Yes	No	Retired	Vocational training or specialized baccalaureate	Swiss	M6	182	positive	245.8	5.50452	positive	48.3	3.87743	612.667				positive
82	No	47	40-64 years	18-64 years	female	Yes	1-5 symptoms	5	Mild to moderate	No	No	No	No	Smoker	21.7181	No	No	Employed	Vocational training or specialized baccalaureate	Swiss	W2	14	positive	82.8	4.41643	positive	66.9	4.2032	1164.89				positive
82	No	47	40-64 years	18-64 years	female	Yes	1-5 symptoms	5	Mild to moderate	No	No	No	No	Smoker	21.7181	No	No	Employed	Vocational training or specialized baccalaureate	Swiss	M1	31	positive	50.9	3.92986	positive	73.6	4.29865	1407.08				positive
82	No	47	40-64 years	18-64 years	female	Yes	1-5 symptoms	5	Mild to moderate	No	No	No	No	Smoker	21.7181	No	No	Employed	Vocational training or specialized baccalaureate	Swiss	M3	91	positive	28.6	3.35341	positive	72.8	4.28772	1376.96				positive
82	No	47	40-64 years	18-64 years	female	Yes	1-5 symptoms	5	Mild to moderate	No	No	No	No	Smoker	21.7181	No	No	Employed	Vocational training or specialized baccalaureate	Swiss	M6	181	positive	27.2	3.30322	positive	64.9	4.17285	1097.03				positive
83	Yes	29	18-39 years	18-64 years	female	No	Asymptomatic	0	None	No	No	No	No	Non-smoker	19.721	No	No	Employed	Higher technical school or college	Swiss	W2	14	negative	1	0	negative	1	0	0.985025	negative	1	0	negative	negative	negative	negative	0.4	negative	0.052	negative	negative	1.89215	1.89215	0.637712	negative	4.52489	4.52489	1.50959	negative
83	Yes	29	18-39 years	18-64 years	female	No	Asymptomatic	0	None	No	No	No	No	Non-smoker	19.721	No	No	Employed	Higher technical school or college	Swiss	M1	30	negative	1	0	negative	1	0	0.985025	negative	1	0	negative	negative	negative	negative	0.4	negative	0.049	negative	negative	7.39645e-292	0.5	-0.693147	negative	0.340483	0.5	-0.693147	negative
83	Yes	29	18-39 years	18-64 years	female	No	Asymptomatic	0	None	No	No	No	No	Non-smoker	19.721	No	No	Employed	Higher technical school or college	Swiss	M3	89	negative	1	0	negative	1	0	0.985025	negative	1	0	negative	negative	negative	negative	0.4	negative	0.051	negative	negative	0.564016	0.564016	-0.572673	negative	3.12695	3.12695	1.14006
83	Yes	29	18-39 years	18-64 years	female	No	Asymptomatic	0	None	No	No	No	No	Non-smoker	19.721	No	No	Employed	Higher technical school or college	Swiss	M6	187	negative	1	0	negative	1	0	0.985025	negative	1	0	negative	negative	negative	negative	0.4	negative	0.049	negative
84	No	22	18-39 years	18-64 years	male	Yes	≥6 symptoms	9	Severe to very severe	No	No	No	No	Non-smoker	20.0617	No	No	Student	Vocational training or specialized baccalaureate	Swiss	W2	14	positive	9.4	2.24071	positive	12.2	2.50144	43.5019				positive
84	No	22	18-39 years	18-64 years	male	Yes	≥6 symptoms	9	Severe to very severe	No	No	No	No	Non-smoker	20.0617	No	No	Student	Vocational training or specialized baccalaureate	Swiss	M1	43	positive	15.5	2.74084	positive	42.5	3.7495	476.555				positive
84	No	22	18-39 years	18-64 years	male	Yes	≥6 symptoms	9	Severe to very severe	No	No	No	No	Non-smoker	20.0617	No	No	Student	Vocational training or specialized baccalaureate	Swiss	M3	91	positive	7.6	2.02815	positive	39.8	3.68387	419.037				positive
84	No	22	18-39 years	18-64 years	male	Yes	≥6 symptoms	9	Severe to very severe	No	No	No	No	Non-smoker	20.0617	No	No	Student	Vocational training or specialized baccalaureate	Swiss	M6	181	positive	44.1	3.78646	positive	41.6	3.7281	456.97				positive
85	No	77	65+ years	65+ years	male	No	Asymptomatic	0	None	No	No	No	No	Ex-smoker	25.3086	No	No	Retired	Vocational training or specialized baccalaureate	Swiss	W2
85	No	77	65+ years	65+ years	male	No	Asymptomatic	0	None	No	No	No	No	Ex-smoker	25.3086	No	No	Retired	Vocational training or specialized baccalaureate	Swiss	M1	24	positive	39.2	3.66868	positive	114.3	4.73883	3371.93				positive
85	No	77	65+ years	65+ years	male	No	Asymptomatic	0	None	No	No	No	No	Ex-smoker	25.3086	No	No	Retired	Vocational training or specialized baccalaureate	Swiss	M3	86	positive	11.2	2.41591	positive	110	4.70048	3124.25				positive
85	No	77	65+ years	65+ years	male	No	Asymptomatic	0	None	No	No	No	No	Ex-smoker	25.3086	No	No	Retired	Vocational training or specialized baccalaureate	Swiss	M6	175	negative	5.34	1.67523	positive	69.9	4.24707	1270.5				positive
86	No	24	18-39 years	18-64 years	male	Yes	≥6 symptoms	7	Mild to moderate	No	No	No	No	Non-smoker	23.0388	No	No	Student	Vocational training or specialized baccalaureate	Swiss	W2	14	positive	86.7	4.46245	positive	45.3	3.81331	540.125				positive
86	No	24	18-39 years	18-64 years	male	Yes	≥6 symptoms	7	Mild to moderate	No	No	No	No	Non-smoker	23.0388	No	No	Student	Vocational training or specialized baccalaureate	Swiss	M1	31	positive	65.4	4.18052	positive	64.2	4.162	1073.77				positive
86	No	24	18-39 years	18-64 years	male	Yes	≥6 symptoms	7	Mild to moderate	No	No	No	No	Non-smoker	23.0388	No	No	Student	Vocational training or specialized baccalaureate	Swiss	M3	94	positive	20.1	3.00072	positive	60.6	4.10429	958.07				positive
86	No	24	18-39 years	18-64 years	male	Yes	≥6 symptoms	7	Mild to moderate	No	No	No	No	Non-smoker	23.0388	No	No	Student	Vocational training or specialized baccalaureate	Swiss	M6	185	positive	32.4	3.47816	positive	76.2	4.33336	1507.25				positive
87	No	54	40-64 years	18-64 years	female	Yes	≥6 symptoms	11	Mild to moderate	No	No	No	No	Ex-smoker	21.3382	No	No	Employed	Vocational training or specialized baccalaureate	Swiss	W2	20	positive	98.5	4.59006	positive	72	4.27667	1347.16				positive
87	No	54	40-64 years	18-64 years	female	Yes	≥6 symptoms	11	Mild to moderate	No	No	No	No	Ex-smoker	21.3382	No	No	Employed	Vocational training or specialized baccalaureate	Swiss	M1	37	positive	58.8	4.07414	positive	83.9	4.42963	1824.18				positive
87	No	54	40-64 years	18-64 years	female	Yes	≥6 symptoms	11	Mild to moderate	No	No	No	No	Ex-smoker	21.3382	No	No	Employed	Vocational training or specialized baccalaureate	Swiss	M3	93	positive	12.1	2.49321	positive	47.6	3.86283	595.331				positive
87	No	54	40-64 years	18-64 years	female	Yes	≥6 symptoms	11	Mild to moderate	No	No	No	No	Ex-smoker	21.3382	No	No	Employed	Vocational training or specialized baccalaureate	Swiss	M6	182	positive	20	2.99573	positive	33.9	3.52342	306.259				positive
88	Yes	43	40-64 years	18-64 years	male	Yes	≥6 symptoms	12	Severe to very severe	Yes	No	No	No	Non-smoker	30.0613	Yes	No	Employed	Higher technical school or college	Swiss	W2	18	positive	120.6	4.79248	positive	82.7	4.41522	1772.79	positive	43.8	3.77963	positive	positive	positive	positive	19.57	positive	65.42	positive	positive	96.1538	96.1538	4.56595	negative	1.1197	1.1197	0.113057	negative
88	Yes	43	40-64 years	18-64 years	male	Yes	≥6 symptoms	12	Severe to very severe	Yes	No	No	No	Non-smoker	30.0613	Yes	No	Employed	Higher technical school or college	Swiss	M1	32	positive	46.9	3.84802	positive	72.3	4.28082	1358.3	positive	43.8	3.77963	positive	positive	positive	positive	170.3	positive	126.7	positive	positive	141.243	141.243	4.95048	negative	6.13497	6.13497	1.81401	negative
88	Yes	43	40-64 years	18-64 years	male	Yes	≥6 symptoms	12	Severe to very severe	Yes	No	No	No	Non-smoker	30.0613	Yes	No	Employed	Higher technical school or college	Swiss	M3	95	positive	34.7	3.54674	positive	85.9	4.45318	1911.46	positive	26.2	3.26576	positive	positive	positive	positive	234.7	positive	170.5	positive	positive	109.325	109.325	4.69433	negative	11.6374	11.6374	2.45422	negative
88	Yes	43	40-64 years	18-64 years	male	Yes	≥6 symptoms	12	Severe to very severe	Yes	No	No	No	Non-smoker	30.0613	Yes	No	Employed	Higher technical school or college	Swiss	M6	185	positive	37.3	3.61899	positive	107.7	4.67935	2995.66	positive	12.8	2.54945	positive	positive	positive	positive	1036.5	positive	117.6	positive	positive	175.84	175.84	5.16957	negative	42.4088	42.4088	3.74736	negative
89	No	35	18-39 years	18-64 years	female	Yes	1-5 symptoms	5	Mild to moderate	No	No	No	No	Non-smoker	19.8413	No	No	Employed	Higher technical school or college	Swiss	W2	10	positive	329.1	5.79636	positive	6.1	1.80829	12.5289				positive
89	No	35	18-39 years	18-64 years	female	Yes	1-5 symptoms	5	Mild to moderate	No	No	No	No	Non-smoker	19.8413	No	No	Employed	Higher technical school or college	Swiss	M1	31	positive	37.6	3.627	positive	17.4	2.85647	84.7319				positive
89	No	35	18-39 years	18-64 years	female	Yes	1-5 symptoms	5	Mild to moderate	No	No	No	No	Non-smoker	19.8413	No	No	Employed	Higher technical school or college	Swiss	M3	94	positive	14.3	2.66026	positive	18.8	2.93386	98.1689				positive
89	No	35	18-39 years	18-64 years	female	Yes	1-5 symptoms	5	Mild to moderate	No	No	No	No	Non-smoker	19.8413	No	No	Employed	Higher technical school or college	Swiss	M6	185	positive	9.2	2.2192	positive	10.4	2.34181	32.412				positive
90	Yes	38	18-39 years	18-64 years	female	Yes	≥6 symptoms	14	Mild to moderate	No	No	No	No	Ex-smoker	28.5483	No	No	Employed	Vocational training or specialized baccalaureate	Swiss	W2
90	Yes	38	18-39 years	18-64 years	female	Yes	≥6 symptoms	14	Mild to moderate	No	No	No	No	Ex-smoker	28.5483	No	No	Employed	Vocational training or specialized baccalaureate	Swiss	M1	35	positive	123.4	4.81543	positive	37.8	3.63231	378.823	positive	19.6	2.97553	positive	positive	positive	positive	43.89	positive	13.53	positive	negative	45.5373	45.5373	3.81853	negative	5.8309	5.8309	1.76317	negative
90	Yes	38	18-39 years	18-64 years	female	Yes	≥6 symptoms	14	Mild to moderate	No	No	No	No	Ex-smoker	28.5483	No	No	Employed	Vocational training or specialized baccalaureate	Swiss	M3	91	positive	11.3	2.4248	positive	32.2	3.47197	277.048	positive	19.1	2.94969	positive	positive	positive	positive	78.73	positive	16.21	positive	negative	26.4831	26.4831	3.2765	negative	3.47705	3.47705	1.24618	negative
90	Yes	38	18-39 years	18-64 years	female	Yes	≥6 symptoms	14	Mild to moderate	No	No	No	No	Ex-smoker	28.5483	No	No	Employed	Vocational training or specialized baccalaureate	Swiss	M6	182	positive	15.3	2.72785	positive	17.1	2.83908	81.9816	positive	11.2	2.41591	positive	positive	positive	positive	42.91	positive	6.6	positive	negative	3.38295	3.38295	1.21875	negative	1	1	0	negative
91	No	60	40-64 years	18-64 years	male	Yes	1-5 symptoms	3	Mild to moderate	No	No	Yes	No	Ex-smoker	25.3086	No	No	Employed	Vocational training or specialized baccalaureate	Swiss	W2	17	positive	344.4	5.8418	positive	34.1	3.5293	309.792				positive
91	No	60	40-64 years	18-64 years	male	Yes	1-5 symptoms	3	Mild to moderate	No	No	Yes	No	Ex-smoker	25.3086	No	No	Employed	Vocational training or specialized baccalaureate	Swiss	M1	39	positive	38.5	3.65066	positive	17.2	2.84491	82.8933				positive
91	No	60	40-64 years	18-64 years	male	Yes	1-5 symptoms	3	Mild to moderate	No	No	Yes	No	Ex-smoker	25.3086	No	No	Employed	Vocational training or specialized baccalaureate	Swiss	M3	89	positive	38.4	3.64806	positive	14.7	2.68785	61.6181				positive
91	No	60	40-64 years	18-64 years	male	Yes	1-5 symptoms	3	Mild to moderate	No	No	Yes	No	Ex-smoker	25.3086	No	No	Employed	Vocational training or specialized baccalaureate	Swiss	M6	186
92	No	70	65+ years	65+ years	male	Yes	≥6 symptoms	6	Mild to moderate	No	No	No	No	Ex-smoker	24.6045	Yes	No	Retired	University	Swiss	W2	13	positive	177.7	5.1801	positive	8	2.07944	20.1666				positive
92	No	70	65+ years	65+ years	male	Yes	≥6 symptoms	6	Mild to moderate	No	No	No	No	Ex-smoker	24.6045	Yes	No	Retired	University	Swiss	M1	34	positive	181.1	5.19905	positive	15.4	2.73437	67.2566				positive
92	No	70	65+ years	65+ years	male	Yes	≥6 symptoms	6	Mild to moderate	No	No	No	No	Ex-smoker	24.6045	Yes	No	Retired	University	Swiss	M3	90	positive	41.9	3.73529	positive	13.4	2.59525	51.8037				positive
92	No	70	65+ years	65+ years	male	Yes	≥6 symptoms	6	Mild to moderate	No	No	No	No	Ex-smoker	24.6045	Yes	No	Retired	University	Swiss	M6	188	positive	14.1	2.64617	positive	8.7	2.16332	23.4384				positive
93	No	49	40-64 years	18-64 years	male	No	Asymptomatic	0	None	No	No	No	No	Non-smoker	19.3698	No	No	Employed	Vocational training or specialized baccalaureate	Swiss	W2	14	positive	127.3	4.84655	positive	17	2.83321	81.075				positive
93	No	49	40-64 years	18-64 years	male	No	Asymptomatic	0	None	No	No	No	No	Non-smoker	19.3698	No	No	Employed	Vocational training or specialized baccalaureate	Swiss	M1	30	positive	61.7	4.12228	positive	23.8	3.16969	154.262				positive
93	No	49	40-64 years	18-64 years	male	No	Asymptomatic	0	None	No	No	No	No	Non-smoker	19.3698	No	No	Employed	Vocational training or specialized baccalaureate	Swiss	M3	91	negative	4.9	1.58924	negative	4.9	1.58924	8.64003				negative
93	No	49	40-64 years	18-64 years	male	No	Asymptomatic	0	None	No	No	No	No	Non-smoker	19.3698	No	No	Employed	Vocational training or specialized baccalaureate	Swiss	M6	182	positive	15	2.70805	negative	2	0.693147	2.22286				positive
94	No	66	65+ years	65+ years	female	Yes	≥6 symptoms	10	Mild to moderate	No	No	No	No	Non-smoker	25.2826	No	No	Employed	None or mandatory school	Swiss	W2	20	positive	180.3	5.19462	positive	9.2	2.2192	25.9265				positive
94	No	66	65+ years	65+ years	female	Yes	≥6 symptoms	10	Mild to moderate	No	No	No	No	Non-smoker	25.2826	No	No	Employed	None or mandatory school	Swiss	M1	31	positive	94.2	4.54542	positive	19.1	2.94969	101.177				positive
94	No	66	65+ years	65+ years	female	Yes	≥6 symptoms	10	Mild to moderate	No	No	No	No	Non-smoker	25.2826	No	No	Employed	None or mandatory school	Swiss	M3	95	positive	30	3.4012	positive	24.2	3.18635	159.297				positive
94	No	66	65+ years	65+ years	female	Yes	≥6 symptoms	10	Mild to moderate	No	No	No	No	Non-smoker	25.2826	No	No	Employed	None or mandatory school	Swiss	M6	181	positive	13.7	2.6174	positive	11.1	2.40695	36.5305				positive
95	No	20	18-39 years	18-64 years	female	Yes	≥6 symptoms	6	Mild to moderate	No	No	No	No	Non-smoker	18.726	No	No	Student	Vocational training or specialized baccalaureate	Swiss	W2	15	positive	61.7	4.12228	positive	40.9	3.71113	442.022				positive
95	No	20	18-39 years	18-64 years	female	Yes	≥6 symptoms	6	Mild to moderate	No	No	No	No	Non-smoker	18.726	No	No	Student	Vocational training or specialized baccalaureate	Swiss	M1	31	positive	23.2	3.14415	positive	49	3.89182	630.254				positive
95	No	20	18-39 years	18-64 years	female	Yes	≥6 symptoms	6	Mild to moderate	No	No	No	No	Non-smoker	18.726	No	No	Student	Vocational training or specialized baccalaureate	Swiss	M3	92	negative	3.7	1.30833	positive	36.8	3.6055	359.479				positive
95	No	20	18-39 years	18-64 years	female	Yes	≥6 symptoms	6	Mild to moderate	No	No	No	No	Non-smoker	18.726	No	No	Student	Vocational training or specialized baccalaureate	Swiss	M6	183	negative	4.8	1.56862	positive	18.5	2.91777	95.206				positive
96	No	33	18-39 years	18-64 years	male	Yes	1-5 symptoms	5	Mild to moderate	No	No	No	No	Non-smoker	21.1463	Yes	No	Employed	Higher technical school or college	Swiss	W2	14	positive	64.5	4.16667	positive	41.5	3.72569	454.819				positive
96	No	33	18-39 years	18-64 years	male	Yes	1-5 symptoms	5	Mild to moderate	No	No	No	No	Non-smoker	21.1463	Yes	No	Employed	Higher technical school or college	Swiss	M1	38	positive	37.7	3.62966	positive	61.8	4.1239	995.901				positive
96	No	33	18-39 years	18-64 years	male	Yes	1-5 symptoms	5	Mild to moderate	No	No	No	No	Non-smoker	21.1463	Yes	No	Employed	Higher technical school or college	Swiss	M3	91	positive	8.7	2.16332	positive	65	4.17439	1100.38				positive
96	No	33	18-39 years	18-64 years	male	Yes	1-5 symptoms	5	Mild to moderate	No	No	No	No	Non-smoker	21.1463	Yes	No	Employed	Higher technical school or college	Swiss	M6	185	positive	13	2.56495	positive	30.4	3.41444	247.721				positive
97	No	45	40-64 years	18-64 years	female	Yes	1-5 symptoms	2	Mild to moderate	No	No	No	No	Non-smoker	22.5896	No	No	Unemployed or other	Vocational training or specialized baccalaureate	Non-Swiss	W2	17	positive	583.2	6.36853	positive	57	4.04305	848.988				positive
97	No	45	40-64 years	18-64 years	female	Yes	1-5 symptoms	2	Mild to moderate	No	No	No	No	Non-smoker	22.5896	No	No	Unemployed or other	Vocational training or specialized baccalaureate	Non-Swiss	M1	31	positive	257.5	5.55102	positive	119	4.77912	3653.5				positive
97	No	45	40-64 years	18-64 years	female	Yes	1-5 symptoms	2	Mild to moderate	No	No	No	No	Non-smoker	22.5896	No	No	Unemployed or other	Vocational training or specialized baccalaureate	Non-Swiss	M3	94	positive	84.9	4.44147	positive	93.2	4.53475	2247.41				positive
97	No	45	40-64 years	18-64 years	female	Yes	1-5 symptoms	2	Mild to moderate	No	No	No	No	Non-smoker	22.5896	No	No	Unemployed or other	Vocational training or specialized baccalaureate	Non-Swiss	M6	191	positive	219.9	5.39317	positive	101.6	4.62104	2667.75				positive
98	No	59	40-64 years	18-64 years	female	Yes	≥6 symptoms	6	Mild to moderate	No	No	No	No	Smoker	20.7612	Yes	No	Employed	University	Swiss	W2	21	negative	1	0	negative	1	0	0.985025				negative
98	No	59	40-64 years	18-64 years	female	Yes	≥6 symptoms	6	Mild to moderate	No	No	No	No	Smoker	20.7612	Yes	No	Employed	University	Swiss	M1	43	negative	1	0	negative	1	0	0.985025				negative
98	No	59	40-64 years	18-64 years	female	Yes	≥6 symptoms	6	Mild to moderate	No	No	No	No	Smoker	20.7612	Yes	No	Employed	University	Swiss	M3	92	negative	1	0	negative	1.2	0.182322	1.19271				negative
98	No	59	40-64 years	18-64 years	female	Yes	≥6 symptoms	6	Mild to moderate	No	No	No	No	Smoker	20.7612	Yes	No	Employed	University	Swiss	M6	190	negative	1	0	negative	1	0	0.985025				negative
99	No	48	40-64 years	18-64 years	female	Yes	≥6 symptoms	9	Severe to very severe	No	No	No	No	Smoker	19.7133	No	No	Employed	Higher technical school or college	Swiss	W2	19	positive	83.7	4.42724	positive	118.2	4.77238	3604.77				positive
99	No	48	40-64 years	18-64 years	female	Yes	≥6 symptoms	9	Severe to very severe	No	No	No	No	Smoker	19.7133	No	No	Employed	Higher technical school or college	Swiss	M1	32	positive	33.6	3.51453	positive	100.9	4.61413	2631.34				positive
99	No	48	40-64 years	18-64 years	female	Yes	≥6 symptoms	9	Severe to very severe	No	No	No	No	Smoker	19.7133	No	No	Employed	Higher technical school or college	Swiss	M3	104	positive	22.2	3.10009	positive	113.6	4.73268	3330.97				positive
99	No	48	40-64 years	18-64 years	female	Yes	≥6 symptoms	9	Severe to very severe	No	No	No	No	Smoker	19.7133	No	No	Employed	Higher technical school or college	Swiss	M6	181	positive	36.3	3.59182	positive	62.4	4.13357	1015.09				positive
100	No	79	65+ years	65+ years	male	No	Asymptomatic	0	None	No	No	No	No	Non-smoker	25.3069	No	No	Retired	University	Swiss	W2	15	positive	111.6	4.71492	negative	1.1	0.0953102	1.08638				positive
100	No	79	65+ years	65+ years	male	No	Asymptomatic	0	None	No	No	No	No	Non-smoker	25.3069	No	No	Retired	University	Swiss	M1	32	positive	30.8	3.42751	negative	1	0	0.985025				positive
100	No	79	65+ years	65+ years	male	No	Asymptomatic	0	None	No	No	No	No	Non-smoker	25.3069	No	No	Retired	University	Swiss	M3	91	positive	42.6	3.75185	negative	1.3	0.262364	1.30402				positive
100	No	79	65+ years	65+ years	male	No	Asymptomatic	0	None	No	No	No	No	Non-smoker	25.3069	No	No	Retired	University	Swiss	M6	182	positive	18.48	2.91669	negative	1	0	0.985025				positive
101	No	67	65+ years	65+ years	female	No	Asymptomatic	0	None	No	No	No	No	Non-smoker	24.7676	No	No	Retired	Vocational training or specialized baccalaureate	Swiss	W2	14	positive	37.4	3.62167	positive	26.8	3.2884	194.002				positive
101	No	67	65+ years	65+ years	female	No	Asymptomatic	0	None	No	No	No	No	Non-smoker	24.7676	No	No	Retired	Vocational training or specialized baccalaureate	Swiss	M1	30	positive	14.8	2.69463	positive	24.2	3.18635	159.297				positive
101	No	67	65+ years	65+ years	female	No	Asymptomatic	0	None	No	No	No	No	Non-smoker	24.7676	No	No	Retired	Vocational training or specialized baccalaureate	Swiss	M3	99	positive	9.2	2.2192	positive	15.6	2.74727	68.9131				positive
101	No	67	65+ years	65+ years	female	No	Asymptomatic	0	None	No	No	No	No	Non-smoker	24.7676	No	No	Retired	Vocational training or specialized baccalaureate	Swiss	M6	181	negative	6.105	1.80911	positive	13.8	2.62467	54.7325				positive
102	No	71	65+ years	65+ years	female	Yes	≥6 symptoms	9	Mild to moderate	No	No	No	No	Non-smoker	31.3798	No	No	Retired	Vocational training or specialized baccalaureate	Swiss	W2	20	positive	128.1	4.85281	positive	77.6	4.35157	1562.62				positive
102	No	71	65+ years	65+ years	female	Yes	≥6 symptoms	9	Mild to moderate	No	No	No	No	Non-smoker	31.3798	No	No	Retired	Vocational training or specialized baccalaureate	Swiss	M1	36	positive	38.9	3.66099	positive	58.7	4.07244	899.675				positive
102	No	71	65+ years	65+ years	female	Yes	≥6 symptoms	9	Mild to moderate	No	No	No	No	Non-smoker	31.3798	No	No	Retired	Vocational training or specialized baccalaureate	Swiss	M3	91	positive	14.1	2.64617	positive	96.1	4.56539	2388.44				positive
102	No	71	65+ years	65+ years	female	Yes	≥6 symptoms	9	Mild to moderate	No	No	No	No	Non-smoker	31.3798	No	No	Retired	Vocational training or specialized baccalaureate	Swiss	M6	182	positive	9.9	2.29253	positive	48.9	3.88978	627.726				positive
103	No	65	65+ years	65+ years	female	Yes	1-5 symptoms	3	Mild to moderate	No	No	No	No	Non-smoker	21.7193	Yes	No	Retired	None or mandatory school	Swiss	W2	15	positive	55.3	4.01277	positive	12.8	2.54945	47.5619				positive
103	No	65	65+ years	65+ years	female	Yes	1-5 symptoms	3	Mild to moderate	No	No	No	No	Non-smoker	21.7193	Yes	No	Retired	None or mandatory school	Swiss	M1	31	positive	77.7	4.35286	positive	35.6	3.57235	336.938				positive
103	No	65	65+ years	65+ years	female	Yes	1-5 symptoms	3	Mild to moderate	No	No	No	No	Non-smoker	21.7193	Yes	No	Retired	None or mandatory school	Swiss	M3	94	negative	4.6	1.52606	positive	35.2	3.56105	329.587				positive
103	No	65	65+ years	65+ years	female	Yes	1-5 symptoms	3	Mild to moderate	No	No	No	No	Non-smoker	21.7193	Yes	No	Retired	None or mandatory school	Swiss	M6	183	negative	1	0	positive	18.4	2.91235	94.2285				positive
104	No	27	18-39 years	18-64 years	female	Yes	≥6 symptoms	10	Mild to moderate	No	No	No	No	Smoker	19.0948	No	No	Employed	Higher technical school or college	Swiss	W2	14	positive	94.8	4.55177	positive	86.7	4.46245	1946.94				positive
104	No	27	18-39 years	18-64 years	female	Yes	≥6 symptoms	10	Mild to moderate	No	No	No	No	Smoker	19.0948	No	No	Employed	Higher technical school or college	Swiss	M1	30	positive	15.3	2.72785	positive	23.7	3.16548	153.016				positive
104	No	27	18-39 years	18-64 years	female	Yes	≥6 symptoms	10	Mild to moderate	No	No	No	No	Smoker	19.0948	No	No	Employed	Higher technical school or college	Swiss	M3	87	positive	14.1	2.64617	positive	49.2	3.89589	635.324				positive
104	No	27	18-39 years	18-64 years	female	Yes	≥6 symptoms	10	Mild to moderate	No	No	No	No	Smoker	19.0948	No	No	Employed	Higher technical school or college	Swiss	M6	184	positive	18.2	2.90142	positive	54.8	4.00369	785.582				positive
105	No	68	65+ years	65+ years	male	Yes	≥6 symptoms	7	Severe to very severe	No	No	No	No	Non-smoker		No	No	Employed	Higher technical school or college	Non-Swiss	W2	15	positive	98.4	4.58904	positive	29.1	3.37074	227.563				positive
105	No	68	65+ years	65+ years	male	Yes	≥6 symptoms	7	Severe to very severe	No	No	No	No	Non-smoker		No	No	Employed	Higher technical school or college	Non-Swiss	M1	29	positive	48.6	3.88362	positive	48.9	3.88978	627.726				positive
105	No	68	65+ years	65+ years	male	Yes	≥6 symptoms	7	Severe to very severe	No	No	No	No	Non-smoker		No	No	Employed	Higher technical school or college	Non-Swiss	M3	92	positive	35.7	3.57515	positive	54.8	4.00369	785.582				positive
105	No	68	65+ years	65+ years	male	Yes	≥6 symptoms	7	Severe to very severe	No	No	No	No	Non-smoker		No	No	Employed	Higher technical school or college	Non-Swiss	M6	183	positive	10.5766	2.35865	positive	20.2	3.00568	112.598				positive
106	Yes	67	65+ years	65+ years	male	Yes	≥6 symptoms	13	Severe to very severe	No	No	Yes	No	Non-smoker	26.2507	No	No	Retired	Higher technical school or college	Swiss	W2	20	positive	147.6	4.99451	positive	129.1	4.86059	4296.92	positive	45.4	3.81551	positive	positive	positive	positive	250	positive	30.73	positive	positive	507.872	507.872	6.23023	positive	115.46	115.46	4.74893	negative
106	Yes	67	65+ years	65+ years	male	Yes	≥6 symptoms	13	Severe to very severe	No	No	Yes	No	Non-smoker	26.2507	No	No	Retired	Higher technical school or college	Swiss	M1	36	positive	116.7	4.75961	positive	107.2	4.6747	2968.07	positive	45.8	3.82428	positive	positive	positive	positive	541	positive	51.75	positive	positive	142.939	142.939	4.96242	negative	37.8644	37.8644	3.63401
106	Yes	67	65+ years	65+ years	male	Yes	≥6 symptoms	13	Severe to very severe	No	No	Yes	No	Non-smoker	26.2507	No	No	Retired	Higher technical school or college	Swiss	M3	92	positive	34.3	3.53515	positive	120.5	4.79165	3745.75	positive	33.1	3.49953	positive	positive	positive	positive	1273.5	positive	76.61	positive	positive	190.186	190.186	5.248	positive	75.9878	75.9878	4.33057	negative
106	Yes	67	65+ years	65+ years	male	Yes	≥6 symptoms	13	Severe to very severe	No	No	Yes	No	Non-smoker	26.2507	No	No	Retired	Higher technical school or college	Swiss	M6	183
107	No	45	40-64 years	18-64 years	female	Yes	≥6 symptoms	7	Mild to moderate	No	No	No	No	Ex-smoker	20.6193	No	No	Employed	Higher technical school or college	Non-Swiss	W2	16	positive	82.6	4.41401	positive	11.2	2.41591	37.139				positive
107	No	45	40-64 years	18-64 years	female	Yes	≥6 symptoms	7	Mild to moderate	No	No	No	No	Ex-smoker	20.6193	No	No	Employed	Higher technical school or college	Non-Swiss	M1	29	positive	102.1	4.62595	positive	23.3	3.14845	148.083				positive
107	No	45	40-64 years	18-64 years	female	Yes	≥6 symptoms	7	Mild to moderate	No	No	No	No	Ex-smoker	20.6193	No	No	Employed	Higher technical school or college	Non-Swiss	M3	106	positive	61.4	4.11741	positive	14.4	2.66723	59.2774				positive
107	No	45	40-64 years	18-64 years	female	Yes	≥6 symptoms	7	Mild to moderate	No	No	No	No	Ex-smoker	20.6193	No	No	Employed	Higher technical school or college	Non-Swiss	M6	191	positive	66.8	4.2017	positive	13.5	2.60269	52.5283				positive
108	No	27	18-39 years	18-64 years	male	Yes	1-5 symptoms	3	Mild to moderate	No	No	No	No	Smoker	25.5354	No	No	Employed	University	Swiss	W2	14	positive	36.1	3.58629	positive	31.3	3.44362	262.179				positive
108	No	27	18-39 years	18-64 years	male	Yes	1-5 symptoms	3	Mild to moderate	No	No	No	No	Smoker	25.5354	No	No	Employed	University	Swiss	M1	28	positive	77.3	4.34769	positive	52.4	3.95891	719.227				positive
108	No	27	18-39 years	18-64 years	male	Yes	1-5 symptoms	3	Mild to moderate	No	No	No	No	Smoker	25.5354	No	No	Employed	University	Swiss	M3	91	positive	13.1	2.57261	positive	37	3.61092	363.307				positive
108	No	27	18-39 years	18-64 years	male	Yes	1-5 symptoms	3	Mild to moderate	No	No	No	No	Smoker	25.5354	No	No	Employed	University	Swiss	M6	182	positive	9.1	2.20827	positive	12.5	2.52573	45.5092				positive
109	No	49	40-64 years	18-64 years	female	Yes	1-5 symptoms	4	Mild to moderate	No	No	No	No	Non-smoker	19.4674	No	No	Employed	University	Swiss	W2	16	positive	971.5	6.87884	positive	58.9	4.07584	905.735				positive
109	No	49	40-64 years	18-64 years	female	Yes	1-5 symptoms	4	Mild to moderate	No	No	No	No	Non-smoker	19.4674	No	No	Employed	University	Swiss	M1	31	positive	625.8	6.43903	positive	71.5	4.2697	1328.7				positive
109	No	49	40-64 years	18-64 years	female	Yes	1-5 symptoms	4	Mild to moderate	No	No	No	No	Non-smoker	19.4674	No	No	Employed	University	Swiss	M3	101	positive	1204.3	7.09365	positive	92.2	4.52396	2199.78				positive
109	No	49	40-64 years	18-64 years	female	Yes	1-5 symptoms	4	Mild to moderate	No	No	No	No	Non-smoker	19.4674	No	No	Employed	University	Swiss	M6	184	positive	441.8	6.09086	positive	33.5	3.51155	299.253				positive
110	No	30	18-39 years	18-64 years	male	Yes	≥6 symptoms	7	Mild to moderate	No	No	No	No	Non-smoker	21.5029	No	No	Employed	University	Swiss	W2	18	positive	15.6	2.74727	positive	43.8	3.77963	505.573				positive
110	No	30	18-39 years	18-64 years	male	Yes	≥6 symptoms	7	Mild to moderate	No	No	No	No	Non-smoker	21.5029	No	No	Employed	University	Swiss	M1	33	positive	14.8	2.69463	positive	44.1	3.78646	512.392				positive
110	No	30	18-39 years	18-64 years	male	Yes	≥6 symptoms	7	Mild to moderate	No	No	No	No	Non-smoker	21.5029	No	No	Employed	University	Swiss	M3	90	negative	1	0	positive	23.7	3.16548	153.016				positive
110	No	30	18-39 years	18-64 years	male	Yes	≥6 symptoms	7	Mild to moderate	No	No	No	No	Non-smoker	21.5029	No	No	Employed	University	Swiss	M6	180	negative	6	1.79176	positive	35	3.55535	325.942				positive
111	No	30	18-39 years	18-64 years	male	Yes	≥6 symptoms	8	Mild to moderate	No	No	No	No	Non-smoker	24.4857	No	No	Employed	University	Non-Swiss	W2	14	positive	65.2	4.17746	positive	50.1	3.91402	658.395				positive
111	No	30	18-39 years	18-64 years	male	Yes	≥6 symptoms	8	Mild to moderate	No	No	No	No	Non-smoker	24.4857	No	No	Employed	University	Non-Swiss	M1	29	positive	52.8	3.96651	positive	55.5	4.01638	805.488				positive
111	No	30	18-39 years	18-64 years	male	Yes	≥6 symptoms	8	Mild to moderate	No	No	No	No	Non-smoker	24.4857	No	No	Employed	University	Non-Swiss	M3	182	positive	17.7	2.87356	positive	47.3	3.85651	587.977				positive
111	No	30	18-39 years	18-64 years	male	Yes	≥6 symptoms	8	Mild to moderate	No	No	No	No	Non-smoker	24.4857	No	No	Employed	University	Non-Swiss	M6	184	positive	18.7	2.92852	positive	30.5	3.41773	249.307				positive
112	No	26	18-39 years	18-64 years	female	Yes	≥6 symptoms	14	Severe to very severe	No	No	No	No	Ex-smoker	20.216	No	No	Employed	Vocational training or specialized baccalaureate	Swiss	W2
112	No	26	18-39 years	18-64 years	female	Yes	≥6 symptoms	14	Severe to very severe	No	No	No	No	Ex-smoker	20.216	No	No	Employed	Vocational training or specialized baccalaureate	Swiss	M1	31	positive	26.9	3.29213	positive	58.1	4.06217	881.617				positive
112	No	26	18-39 years	18-64 years	female	Yes	≥6 symptoms	14	Severe to very severe	No	No	No	No	Ex-smoker	20.216	No	No	Employed	Vocational training or specialized baccalaureate	Swiss	M3	99	positive	35.8	3.57795	positive	36.2	3.58906	348.117				positive
112	No	26	18-39 years	18-64 years	female	Yes	≥6 symptoms	14	Severe to very severe	No	No	No	No	Ex-smoker	20.216	No	No	Employed	Vocational training or specialized baccalaureate	Swiss	M6	190	positive	38.6	3.65325	positive	28.4	3.34639	217.065				positive
113	No	61	40-64 years	18-64 years	female	Yes	≥6 symptoms	8	Mild to moderate	No	No	No	No	Non-smoker	18.9619	No	No	Employed	Vocational training or specialized baccalaureate	Swiss	W2	14	positive	120.6	4.79248	positive	35.1	3.5582	327.762				positive
113	No	61	40-64 years	18-64 years	female	Yes	≥6 symptoms	8	Mild to moderate	No	No	No	No	Non-smoker	18.9619	No	No	Employed	Vocational training or specialized baccalaureate	Swiss	M1	32	positive	83.4	4.42365	positive	48.4	3.8795	615.164				positive
113	No	61	40-64 years	18-64 years	female	Yes	≥6 symptoms	8	Mild to moderate	No	No	No	No	Non-smoker	18.9619	No	No	Employed	Vocational training or specialized baccalaureate	Swiss	M3	95	positive	21.4	3.06339	positive	67.7	4.21509	1192.6				positive
113	No	61	40-64 years	18-64 years	female	Yes	≥6 symptoms	8	Mild to moderate	No	No	No	No	Non-smoker	18.9619	No	No	Employed	Vocational training or specialized baccalaureate	Swiss	M6	182	positive	15.5	2.74084	positive	24.1	3.18221	158.031				positive
114	Yes	53	40-64 years	18-64 years	female	No	Asymptomatic	0	None	No	No	No	No	Non-smoker	21.1477	No	No	Employed	Higher technical school or college	Swiss	W2	14	negative	1	0	negative	1.7	0.530628	1.79914	negative	1	0	negative	negative	negative	negative	0.4	negative	0.061	negative	negative	1	1	0	negative	1	1	0	negative
114	Yes	53	40-64 years	18-64 years	female	No	Asymptomatic	0	None	No	No	No	No	Non-smoker	21.1477	No	No	Employed	Higher technical school or college	Swiss	M1	32	negative	1	0	negative	1	0	0.985025	negative	1	0	negative	negative	negative	negative	0.4	negative	0.058	negative	negative	0.251889	0.5	-0.693147	negative	0.156887	0.5	-0.693147	negative
114	Yes	53	40-64 years	18-64 years	female	No	Asymptomatic	0	None	No	No	No	No	Non-smoker	21.1477	No	No	Employed	Higher technical school or college	Swiss	M3	95	negative	1	0	negative	1	0	0.985025	negative	1	0	negative	negative	negative	negative	0.4	negative	0.057	negative	negative	1.1121	1.1121	0.10625	negative	0.522739	0.522739	-0.648673	negative
114	Yes	53	40-64 years	18-64 years	female	No	Asymptomatic	0	None	No	No	No	No	Non-smoker	21.1477	No	No	Employed	Higher technical school or college	Swiss	M6	186	negative	1	0	negative	1	0	0.985025	negative	1	0	negative	negative	negative	negative	0.4	negative	0.051	negative	negative	1	1	0	negative	1	1	0	negative
115	No	70	65+ years	65+ years	male	Yes	≥6 symptoms	7	Severe to very severe	No	No	Yes	No	Non-smoker	27.4717	Yes	No	Employed	Higher technical school or college	Swiss	W2	15	positive	59.2	4.08092	positive	71.3	4.2669	1321.35				positive
115	No	70	65+ years	65+ years	male	Yes	≥6 symptoms	7	Severe to very severe	No	No	Yes	No	Non-smoker	27.4717	Yes	No	Employed	Higher technical school or college	Swiss	M1	29	positive	163.6	5.09742	positive	122.2	4.80566	3851.69				positive
115	No	70	65+ years	65+ years	male	Yes	≥6 symptoms	7	Severe to very severe	No	No	Yes	No	Non-smoker	27.4717	Yes	No	Employed	Higher technical school or college	Swiss	M3	100	positive	50.5	3.92197	positive	105.6	4.65966	2880.62				positive
115	No	70	65+ years	65+ years	male	Yes	≥6 symptoms	7	Severe to very severe	No	No	Yes	No	Non-smoker	27.4717	Yes	No	Employed	Higher technical school or college	Swiss	M6	182
116	No	43	40-64 years	18-64 years	female	Yes	≥6 symptoms	8	Mild to moderate	No	No	No	No	Ex-smoker	26.8386	Yes	No	Employed	Higher technical school or college	Swiss	W2	15	positive	29.7	3.39115	positive	16.5	2.80336	76.6176				positive
116	No	43	40-64 years	18-64 years	female	Yes	≥6 symptoms	8	Mild to moderate	No	No	No	No	Ex-smoker	26.8386	Yes	No	Employed	Higher technical school or college	Swiss	M1	36	positive	12.3	2.5096	positive	26.9	3.29213	195.406				positive
116	No	43	40-64 years	18-64 years	female	Yes	≥6 symptoms	8	Mild to moderate	No	No	No	No	Ex-smoker	26.8386	Yes	No	Employed	Higher technical school or college	Swiss	M3	91	positive	10.3	2.33214	positive	30	3.4012	241.427				positive
116	No	43	40-64 years	18-64 years	female	Yes	≥6 symptoms	8	Mild to moderate	No	No	No	No	Ex-smoker	26.8386	Yes	No	Employed	Higher technical school or college	Swiss	M6	183	positive	11.1	2.40695	positive	22	3.09104	132.609				positive
117	No	24	18-39 years	18-64 years	male	Yes	≥6 symptoms	8	Mild to moderate	No	No	No	No	Ex-smoker	21.0373	No	No	Unemployed or other	Higher technical school or college	Swiss	W2	14	positive	83.2	4.42125	positive	73.5	4.29729	1403.3				positive
117	No	24	18-39 years	18-64 years	male	Yes	≥6 symptoms	8	Mild to moderate	No	No	No	No	Ex-smoker	21.0373	No	No	Unemployed or other	Higher technical school or college	Swiss	M1	32	positive	44.6	3.79773	positive	87	4.46591	1960.33				positive
117	No	24	18-39 years	18-64 years	male	Yes	≥6 symptoms	8	Mild to moderate	No	No	No	No	Ex-smoker	21.0373	No	No	Unemployed or other	Higher technical school or college	Swiss	M3	96	positive	9	2.19722	positive	52.5	3.96081	721.934				positive
117	No	24	18-39 years	18-64 years	male	Yes	≥6 symptoms	8	Mild to moderate	No	No	No	No	Ex-smoker	21.0373	No	No	Unemployed or other	Higher technical school or college	Swiss	M6	175	positive	8.80292	2.17508	positive	56	4.02535	819.861				positive
118	No	46	40-64 years	18-64 years	female	Yes	≥6 symptoms	7	Mild to moderate	No	No	No	No	Non-smoker	22.0386	No	No	Employed	University	Non-Swiss	W2	16	negative	1	0	negative	1.3	0.262364	1.30402				negative
118	No	46	40-64 years	18-64 years	female	Yes	≥6 symptoms	7	Mild to moderate	No	No	No	No	Non-smoker	22.0386	No	No	Employed	University	Non-Swiss	M1	31	negative	1	0	negative	1	0	0.985025				negative
118	No	46	40-64 years	18-64 years	female	Yes	≥6 symptoms	7	Mild to moderate	No	No	No	No	Non-smoker	22.0386	No	No	Employed	University	Non-Swiss	M3	93	negative	1	0	negative	1	0	0.985025				negative
118	No	46	40-64 years	18-64 years	female	Yes	≥6 symptoms	7	Mild to moderate	No	No	No	No	Non-smoker	22.0386	No	No	Employed	University	Non-Swiss	M6	184	negative	1	0	negative	1	0	0.985025				negative
119	No	69	65+ years	65+ years	female	No	Asymptomatic	0	None	No	No	Yes	No	Non-smoker	22.6562	No	No	Retired	Vocational training or specialized baccalaureate	Swiss	W2
119	No	69	65+ years	65+ years	female	No	Asymptomatic	0	None	No	No	Yes	No	Non-smoker	22.6562	No	No	Retired	Vocational training or specialized baccalaureate	Swiss	M1	24	negative	1	0	negative	1	0	0.985025				negative
119	No	69	65+ years	65+ years	female	No	Asymptomatic	0	None	No	No	Yes	No	Non-smoker	22.6562	No	No	Retired	Vocational training or specialized baccalaureate	Swiss	M3	92	negative	1	0	negative	1	0	0.985025				negative
119	No	69	65+ years	65+ years	female	No	Asymptomatic	0	None	No	No	Yes	No	Non-smoker	22.6562	No	No	Retired	Vocational training or specialized baccalaureate	Swiss	M6	182
120	Yes	67	65+ years	65+ years	male	No	Asymptomatic	0	None	No	No	Yes	No	Ex-smoker	26.3656	No	No	Employed	University	Swiss	W2	20	negative	1	0	negative	1	0	0.985025	negative	1	0	negative	negative	negative	negative	0.4	negative	0.05	negative	negative	1	1	0	negative	1	1	0	negative
120	Yes	67	65+ years	65+ years	male	No	Asymptomatic	0	None	No	No	Yes	No	Ex-smoker	26.3656	No	No	Employed	University	Swiss	M1	44	negative	1	0	negative	1	0	0.985025	negative	1	0	negative	negative	negative	negative	0.4	negative	0.051	negative
120	Yes	67	65+ years	65+ years	male	No	Asymptomatic	0	None	No	No	Yes	No	Ex-smoker	26.3656	No	No	Employed	University	Swiss	M3	94	negative	1	0	negative	1	0	0.985025	negative	1	0	negative	negative	negative	negative	0.4	negative	0.049	negative	negative	1	1	0	negative	1	1	0	negative
120	Yes	67	65+ years	65+ years	male	No	Asymptomatic	0	None	No	No	Yes	No	Ex-smoker	26.3656	No	No	Employed	University	Swiss	M6	181
121	No	42	40-64 years	18-64 years	female	Yes	≥6 symptoms	14	Severe to very severe	No	No	No	No	Ex-smoker	20.1956	No	No	Employed	Vocational training or specialized baccalaureate	Non-Swiss	W2
121	No	42	40-64 years	18-64 years	female	Yes	≥6 symptoms	14	Severe to very severe	No	No	No	No	Ex-smoker	20.1956	No	No	Employed	Vocational training or specialized baccalaureate	Non-Swiss	M1	36	positive	74	4.30407	positive	23.7	3.16548	153.016				positive
121	No	42	40-64 years	18-64 years	female	Yes	≥6 symptoms	14	Severe to very severe	No	No	No	No	Ex-smoker	20.1956	No	No	Employed	Vocational training or specialized baccalaureate	Non-Swiss	M3	98	positive	42.2	3.74242	positive	18.5	2.91777	95.206				positive
121	No	42	40-64 years	18-64 years	female	Yes	≥6 symptoms	14	Severe to very severe	No	No	No	No	Ex-smoker	20.1956	No	No	Employed	Vocational training or specialized baccalaureate	Non-Swiss	M6	192	positive	73.3	4.29456	positive	19	2.94444	100.169				positive
122	No	38	18-39 years	18-64 years	male	No	Asymptomatic	0	None	No	No	No	No	Ex-smoker	28.634	No	No	Employed	University	Non-Swiss	W2	15	positive	327.8	5.7924	positive	22.5	3.11352	138.459				positive
122	No	38	18-39 years	18-64 years	male	No	Asymptomatic	0	None	No	No	No	No	Ex-smoker	28.634	No	No	Employed	University	Non-Swiss	M1	31	positive	145.5	4.98018	positive	46.2	3.83298	561.406				positive
122	No	38	18-39 years	18-64 years	male	No	Asymptomatic	0	None	No	No	No	No	Ex-smoker	28.634	No	No	Employed	University	Non-Swiss	M3	90	positive	119.3	4.78164	positive	29.5	3.38439	233.674				positive
122	No	38	18-39 years	18-64 years	male	No	Asymptomatic	0	None	No	No	No	No	Ex-smoker	28.634	No	No	Employed	University	Non-Swiss	M6	188	positive	24.5	3.19867	positive	8.3	2.11626	21.5386				positive
123	No	55	40-64 years	18-64 years	male	Yes	1-5 symptoms	2	Severe to very severe	No	No	No	No	Non-smoker	28.7132	Yes	No	Employed	Higher technical school or college	Swiss	W2	19	positive	385.4	5.95428	positive	86.8	4.46361	1951.4				positive
123	No	55	40-64 years	18-64 years	male	Yes	1-5 symptoms	2	Severe to very severe	No	No	No	No	Non-smoker	28.7132	Yes	No	Employed	Higher technical school or college	Swiss	M1	33	positive	187.7	5.23484	positive	65.5	4.18205	1117.18				positive
123	No	55	40-64 years	18-64 years	male	Yes	1-5 symptoms	2	Severe to very severe	No	No	No	No	Non-smoker	28.7132	Yes	No	Employed	Higher technical school or college	Swiss	M3	99	positive	33	3.49651	positive	87.5	4.47164	1982.76				positive
123	No	55	40-64 years	18-64 years	male	Yes	1-5 symptoms	2	Severe to very severe	No	No	No	No	Non-smoker	28.7132	Yes	No	Employed	Higher technical school or college	Swiss	M6	195	positive	26.2	3.26576	positive	70.5	4.25561	1292.17				positive
124	No	87	65+ years	65+ years	male	Yes	1-5 symptoms	4	Mild to moderate	No	No	Yes	No	Ex-smoker	20.9573	No	No	Retired	Vocational training or specialized baccalaureate	Swiss	W2	15	positive	35.5	3.56953	positive	142.8	4.96145	5253.36				positive
124	No	87	65+ years	65+ years	male	Yes	1-5 symptoms	4	Mild to moderate	No	No	Yes	No	Ex-smoker	20.9573	No	No	Retired	Vocational training or specialized baccalaureate	Swiss	M1	35	positive	39.2	3.66868	positive	124.7	4.82591	4010.18				positive
124	No	87	65+ years	65+ years	male	Yes	1-5 symptoms	4	Mild to moderate	No	No	Yes	No	Ex-smoker	20.9573	No	No	Retired	Vocational training or specialized baccalaureate	Swiss	M3	93	positive	10.2	2.32239	positive	129.4	4.86291	4316.83				positive
124	No	87	65+ years	65+ years	male	Yes	1-5 symptoms	4	Mild to moderate	No	No	Yes	No	Ex-smoker	20.9573	No	No	Retired	Vocational training or specialized baccalaureate	Swiss	M6	184
125	Yes	41	40-64 years	18-64 years	male	No	Asymptomatic	0	None	No	No	No	No	Non-smoker	22.3403	No	No	Employed	Higher technical school or college	Swiss	W2	17	positive	104.8	4.65205	positive	30.6	3.421	250.898	positive	26.4	3.27336	positive	positive	positive	positive	19.2	positive	24.46	positive	negative	49.95	49.95	3.91102	negative	17.313	17.313	2.85146	negative
125	Yes	41	40-64 years	18-64 years	male	No	Asymptomatic	0	None	No	No	No	No	Non-smoker	22.3403	No	No	Employed	Higher technical school or college	Swiss	M1	31	positive	43.4	3.77046	positive	31.8	3.45947	270.389	positive	16.2	2.78501	positive	positive	positive	positive	25.13	positive	23.8	positive	positive	59.6303	59.6303	4.08816	negative	25.8532	25.8532	3.25243	negative
125	Yes	41	40-64 years	18-64 years	male	No	Asymptomatic	0	None	No	No	No	No	Non-smoker	22.3403	No	No	Employed	Higher technical school or college	Swiss	M3	90	positive	8.3	2.11626	positive	22	3.09104	132.609	positive	12.1	2.49321	positive	positive	positive	positive	37.8	positive	51.95	positive	negative	6.72495	6.72495	1.90582	negative	3.83142	3.83142	1.34323	negative
125	Yes	41	40-64 years	18-64 years	male	No	Asymptomatic	0	None	No	No	No	No	Non-smoker	22.3403	No	No	Employed	Higher technical school or college	Swiss	M6	181	negative	4.3	1.45862	positive	17.3	2.85071	83.8101	negative	5.8	1.75786	positive	positive	positive	positive	22.51	positive	27.99	positive	negative	6.26174	6.26174	1.83446	negative	2.80191	2.80191	1.0303	negative
126	No	66	65+ years	65+ years	female	Yes	≥6 symptoms	6	Mild to moderate	No	No	No	No	Non-smoker	23.5172	No	No	Retired	Vocational training or specialized baccalaureate	Swiss	W2	14	positive	8.6	2.15176	positive	48.6	3.88362	620.174				positive
126	No	66	65+ years	65+ years	female	Yes	≥6 symptoms	6	Mild to moderate	No	No	No	No	Non-smoker	23.5172	No	No	Retired	Vocational training or specialized baccalaureate	Swiss	M1	40	positive	65.8	4.18662	positive	87.3	4.46935	1973.77				positive
126	No	66	65+ years	65+ years	female	Yes	≥6 symptoms	6	Mild to moderate	No	No	No	No	Non-smoker	23.5172	No	No	Retired	Vocational training or specialized baccalaureate	Swiss	M3	92	positive	28.4	3.34639	positive	59.9	4.09268	936.342				positive
126	No	66	65+ years	65+ years	female	Yes	≥6 symptoms	6	Mild to moderate	No	No	No	No	Non-smoker	23.5172	No	No	Retired	Vocational training or specialized baccalaureate	Swiss	M6	181	positive	15.7445	2.75649	positive	30.3	3.41115	246.14				positive
127	No	21	18-39 years	18-64 years	female	Yes	1-5 symptoms	5	Mild to moderate	No	No	No	No	Non-smoker	21.2306	No	No	Employed	Vocational training or specialized baccalaureate	Non-Swiss	W2	15	positive	60.1	4.09601	positive	40.2	3.69387	427.324				positive
127	No	21	18-39 years	18-64 years	female	Yes	1-5 symptoms	5	Mild to moderate	No	No	No	No	Non-smoker	21.2306	No	No	Employed	Vocational training or specialized baccalaureate	Non-Swiss	M1	30	positive	82.9	4.41764	positive	46.8	3.84588	575.823				positive
127	No	21	18-39 years	18-64 years	female	Yes	1-5 symptoms	5	Mild to moderate	No	No	No	No	Non-smoker	21.2306	No	No	Employed	Vocational training or specialized baccalaureate	Non-Swiss	M3	106	positive	29.8	3.39451	positive	41.1	3.71601	446.268				positive
127	No	21	18-39 years	18-64 years	female	Yes	1-5 symptoms	5	Mild to moderate	No	No	No	No	Non-smoker	21.2306	No	No	Employed	Vocational training or specialized baccalaureate	Non-Swiss	M6	186	positive	57.4	4.05004	positive	32.3	3.47507	278.726				positive
128	No	36	18-39 years	18-64 years	male	Yes	1-5 symptoms	1	Mild to moderate	No	No	No	No	Ex-smoker	24.6914	No	No	Employed	Vocational training or specialized baccalaureate	Swiss	W2	16	negative	1	0	negative	1.4	0.336472	1.42032				negative
128	No	36	18-39 years	18-64 years	male	Yes	1-5 symptoms	1	Mild to moderate	No	No	No	No	Ex-smoker	24.6914	No	No	Employed	Vocational training or specialized baccalaureate	Swiss	M1	29	negative	1	0	negative	1.2	0.182322	1.19271				negative
128	No	36	18-39 years	18-64 years	male	Yes	1-5 symptoms	1	Mild to moderate	No	No	No	No	Ex-smoker	24.6914	No	No	Employed	Vocational training or specialized baccalaureate	Swiss	M3	106	negative	1	0	negative	1.3	0.262364	1.30402				negative
128	No	36	18-39 years	18-64 years	male	Yes	1-5 symptoms	1	Mild to moderate	No	No	No	No	Ex-smoker	24.6914	No	No	Employed	Vocational training or specialized baccalaureate	Swiss	M6	183	negative	1	0	negative	1	0	0.985025				negative
129	No	73	65+ years	65+ years	female	Yes	1-5 symptoms	3	Mild to moderate	No	No	No	No	Non-smoker	23.3556	No	No	Retired	Higher technical school or college	Swiss	W2	14	positive	365.9	5.90236	positive	11.3	2.4248	37.7526				positive
129	No	73	65+ years	65+ years	female	Yes	1-5 symptoms	3	Mild to moderate	No	No	No	No	Non-smoker	23.3556	No	No	Retired	Higher technical school or college	Swiss	M1	33	positive	257.7	5.5518	positive	44	3.78419	510.114				positive
129	No	73	65+ years	65+ years	female	Yes	1-5 symptoms	3	Mild to moderate	No	No	No	No	Non-smoker	23.3556	No	No	Retired	Higher technical school or college	Swiss	M3	92	positive	110.8	4.70773	positive	41.7	3.7305	459.126				positive
129	No	73	65+ years	65+ years	female	Yes	1-5 symptoms	3	Mild to moderate	No	No	No	No	Non-smoker	23.3556	No	No	Retired	Higher technical school or college	Swiss	M6	182	positive	120.328	4.79023	positive	107.6	4.67842	2990.13				positive
130	No	50	40-64 years	18-64 years	male	Yes	≥6 symptoms	7	Mild to moderate	No	No	No	No	Non-smoker	24.6914	No	No	Employed	University	Non-Swiss	W2	13	positive	41.1	3.71601	positive	48.5	3.88156	617.667				positive
130	No	50	40-64 years	18-64 years	male	Yes	≥6 symptoms	7	Mild to moderate	No	No	No	No	Non-smoker	24.6914	No	No	Employed	University	Non-Swiss	M1	37	positive	28.8	3.36038	positive	63.7	4.15418	1057.3				positive
130	No	50	40-64 years	18-64 years	male	Yes	≥6 symptoms	7	Mild to moderate	No	No	No	No	Non-smoker	24.6914	No	No	Employed	University	Non-Swiss	M3	97	negative	1	0	positive	17.4	2.85647	84.7319				positive
130	No	50	40-64 years	18-64 years	male	Yes	≥6 symptoms	7	Mild to moderate	No	No	No	No	Non-smoker	24.6914	No	No	Employed	University	Non-Swiss	M6	192	positive	11.7	2.45959	positive	27.9	3.32863	209.718				positive
131	No	79	65+ years	65+ years	male	Yes	≥6 symptoms	11	Severe to very severe	No	No	No	No	Ex-smoker	26.079	Yes	No	Retired	Vocational training or specialized baccalaureate	Swiss	W2
131	No	79	65+ years	65+ years	male	Yes	≥6 symptoms	11	Severe to very severe	No	No	No	No	Ex-smoker	26.079	Yes	No	Retired	Vocational training or specialized baccalaureate	Swiss	M1	33	positive	51.5	3.94158	positive	132.7	4.88809	4538.91				positive
131	No	79	65+ years	65+ years	male	Yes	≥6 symptoms	11	Severe to very severe	No	No	No	No	Ex-smoker	26.079	Yes	No	Retired	Vocational training or specialized baccalaureate	Swiss	M3	93	positive	9.7	2.27213	positive	103	4.63473	2741.32				positive
131	No	79	65+ years	65+ years	male	Yes	≥6 symptoms	11	Severe to very severe	No	No	No	No	Ex-smoker	26.079	Yes	No	Retired	Vocational training or specialized baccalaureate	Swiss	M6	184	negative	2.115	0.749055	positive	31.3	3.44362	262.179				positive
132	No	85	65+ years	65+ years	male	Yes	Asymptomatic	0		No	No	Yes	No	Ex-smoker	21.9671	Yes	No	Retired	Vocational training or specialized baccalaureate	Swiss	W2	15	negative	6.2	1.82455	negative	1.2	0.182322	1.19271				negative
132	No	85	65+ years	65+ years	male	Yes	Asymptomatic	0		No	No	Yes	No	Ex-smoker	21.9671	Yes	No	Retired	Vocational training or specialized baccalaureate	Swiss	M1
132	No	85	65+ years	65+ years	male	Yes	Asymptomatic	0		No	No	Yes	No	Ex-smoker	21.9671	Yes	No	Retired	Vocational training or specialized baccalaureate	Swiss	M3	91	negative	6.1	1.80829	negative	1	0	0.985025				negative
132	No	85	65+ years	65+ years	male	Yes	Asymptomatic	0		No	No	Yes	No	Ex-smoker	21.9671	Yes	No	Retired	Vocational training or specialized baccalaureate	Swiss	M6	184
133	No	41	40-64 years	18-64 years	female	Yes	≥6 symptoms	10	Mild to moderate	No	No	No	No	Smoker	20.7157	Yes	No	Unemployed or other	Higher technical school or college	Swiss	W2	15	positive	56.2	4.02892	positive	12.5	2.52573	45.5092				positive
133	No	41	40-64 years	18-64 years	female	Yes	≥6 symptoms	10	Mild to moderate	No	No	No	No	Smoker	20.7157	Yes	No	Unemployed or other	Higher technical school or college	Swiss	M1	38	positive	17.2	2.84491	positive	24.2	3.18635	159.297				positive
133	No	41	40-64 years	18-64 years	female	Yes	≥6 symptoms	10	Mild to moderate	No	No	No	No	Smoker	20.7157	Yes	No	Unemployed or other	Higher technical school or college	Swiss	M3	99	positive	8.5	2.14007	positive	13.3	2.58776	51.0841				positive
133	No	41	40-64 years	18-64 years	female	Yes	≥6 symptoms	10	Mild to moderate	No	No	No	No	Smoker	20.7157	Yes	No	Unemployed or other	Higher technical school or college	Swiss	M6	181	positive	13.6	2.61007	negative	2.4	0.875469	2.85775				positive
134	No	63	40-64 years	18-64 years	male	Yes	≥6 symptoms	6	Mild to moderate	No	No	No	No	Ex-smoker	29.9383	No	No	Retired	University	Swiss	W2	18	positive	43.5	3.77276	positive	45.4	3.81551	542.469				positive
134	No	63	40-64 years	18-64 years	male	Yes	≥6 symptoms	6	Mild to moderate	No	No	No	No	Ex-smoker	29.9383	No	No	Retired	University	Swiss	M1	32	positive	20.6	3.02529	positive	50.2	3.91602	660.983				positive
134	No	63	40-64 years	18-64 years	male	Yes	≥6 symptoms	6	Mild to moderate	No	No	No	No	Ex-smoker	29.9383	No	No	Retired	University	Swiss	M3	102	positive	7.3	1.98787	positive	52.9	3.9684	732.809				positive
134	No	63	40-64 years	18-64 years	male	Yes	≥6 symptoms	6	Mild to moderate	No	No	No	No	Ex-smoker	29.9383	No	No	Retired	University	Swiss	M6	186	positive	8.9	2.18605	positive	27	3.29584	196.814				positive
135	No	49	40-64 years	18-64 years	male	Yes	≥6 symptoms	6	Mild to moderate	No	No	No	No	Ex-smoker	22.694	No	No	Employed	Vocational training or specialized baccalaureate	Swiss	W2	15	positive	47	3.85015	positive	35.8	3.57795	340.644				positive
135	No	49	40-64 years	18-64 years	male	Yes	≥6 symptoms	6	Mild to moderate	No	No	No	No	Ex-smoker	22.694	No	No	Employed	Vocational training or specialized baccalaureate	Swiss	M1	29	positive	16.8	2.82138	positive	16.3	2.79117	74.8701				positive
135	No	49	40-64 years	18-64 years	male	Yes	≥6 symptoms	6	Mild to moderate	No	No	No	No	Ex-smoker	22.694	No	No	Employed	Vocational training or specialized baccalaureate	Swiss	M3	91	positive	6.8	1.91692	positive	20.5	3.02042	115.819				positive
135	No	49	40-64 years	18-64 years	male	Yes	≥6 symptoms	6	Mild to moderate	No	No	No	No	Ex-smoker	22.694	No	No	Employed	Vocational training or specialized baccalaureate	Swiss	M6	183	positive	11.8	2.4681	positive	15	2.70805	64.0043				positive
136	No	72	65+ years	65+ years	male	Yes	1-5 symptoms	5	Mild to moderate	No	No	Yes	No	Ex-smoker	23.1834	Yes	Yes	Retired	Vocational training or specialized baccalaureate	Swiss	W2	16	positive	390.5	5.96743	positive	57.9	4.05872	875.638				positive
136	No	72	65+ years	65+ years	male	Yes	1-5 symptoms	5	Mild to moderate	No	No	Yes	No	Ex-smoker	23.1834	Yes	Yes	Retired	Vocational training or specialized baccalaureate	Swiss	M1	31	positive	222.2	5.40358	positive	68.5	4.22683	1220.64				positive
136	No	72	65+ years	65+ years	male	Yes	1-5 symptoms	5	Mild to moderate	No	No	Yes	No	Ex-smoker	23.1834	Yes	Yes	Retired	Vocational training or specialized baccalaureate	Swiss	M3	93	positive	60.9	4.10923	positive	56.3	4.03069	828.545				positive
136	No	72	65+ years	65+ years	male	Yes	1-5 symptoms	5	Mild to moderate	No	No	Yes	No	Ex-smoker	23.1834	Yes	Yes	Retired	Vocational training or specialized baccalaureate	Swiss	M6	180
137	No	39	18-39 years	18-64 years	male	Yes	≥6 symptoms	11	Severe to very severe	No	No	No	No	Non-smoker	30.9304	Yes	Yes	Unemployed or other	Vocational training or specialized baccalaureate	Swiss	W2	15	positive	445.8	6.09987	positive	28.2	3.33932	214.111				positive
137	No	39	18-39 years	18-64 years	male	Yes	≥6 symptoms	11	Severe to very severe	No	No	No	No	Non-smoker	30.9304	Yes	Yes	Unemployed or other	Vocational training or specialized baccalaureate	Swiss	M1	30	positive	139.3	4.93663	positive	47.8	3.86703	600.258				positive
137	No	39	18-39 years	18-64 years	male	Yes	≥6 symptoms	11	Severe to very severe	No	No	No	No	Non-smoker	30.9304	Yes	Yes	Unemployed or other	Vocational training or specialized baccalaureate	Swiss	M3	96	positive	95.9	4.56331	positive	31.6	3.45316	267.09				positive
137	No	39	18-39 years	18-64 years	male	Yes	≥6 symptoms	11	Severe to very severe	No	No	No	No	Non-smoker	30.9304	Yes	Yes	Unemployed or other	Vocational training or specialized baccalaureate	Swiss	M6	187	positive	69.8	4.24563	positive	25	3.21888	169.61				positive
138	No	36	18-39 years	18-64 years	female	Yes	1-5 symptoms	4	Mild to moderate	No	No	No	No	Smoker	29.7442	No	No	Employed	University	Swiss	W2	18	positive	25.3	3.2308	positive	27.1	3.29953	198.228				positive
138	No	36	18-39 years	18-64 years	female	Yes	1-5 symptoms	4	Mild to moderate	No	No	No	No	Smoker	29.7442	No	No	Employed	University	Swiss	M1	33	negative	6.3	1.84055	positive	22.7	3.12236	140.835				positive
138	No	36	18-39 years	18-64 years	female	Yes	1-5 symptoms	4	Mild to moderate	No	No	No	No	Smoker	29.7442	No	No	Employed	University	Swiss	M3	102	negative	4.5	1.50408	positive	22.9	3.13114	143.23				positive
138	No	36	18-39 years	18-64 years	female	Yes	1-5 symptoms	4	Mild to moderate	No	No	No	No	Smoker	29.7442	No	No	Employed	University	Swiss	M6	186	negative	5.7	1.74047	positive	23.2	3.14415	146.862				positive
139	No	81	65+ years	65+ years	male	Yes	1-5 symptoms	2	Mild to moderate	No	No	Yes	No	Ex-smoker	23.9995	Yes	No	Retired	University	Swiss	W2	14	negative	1	0	negative	1	0	0.985025				negative
139	No	81	65+ years	65+ years	male	Yes	1-5 symptoms	2	Mild to moderate	No	No	Yes	No	Ex-smoker	23.9995	Yes	No	Retired	University	Swiss	M1	31	negative	1	0	negative	1	0	0.985025				negative
139	No	81	65+ years	65+ years	male	Yes	1-5 symptoms	2	Mild to moderate	No	No	Yes	No	Ex-smoker	23.9995	Yes	No	Retired	University	Swiss	M3	94	negative	1	0	negative	1	0	0.985025				negative
139	No	81	65+ years	65+ years	male	Yes	1-5 symptoms	2	Mild to moderate	No	No	Yes	No	Ex-smoker	23.9995	Yes	No	Retired	University	Swiss	M6	181
140	No	42	40-64 years	18-64 years	female	Yes	≥6 symptoms	8	Mild to moderate	No	No	No	No	Smoker	16.937	Yes	No	Employed	Vocational training or specialized baccalaureate	Swiss	W2	14	negative	1	0	negative	1	0	0.985025				negative
140	No	42	40-64 years	18-64 years	female	Yes	≥6 symptoms	8	Mild to moderate	No	No	No	No	Smoker	16.937	Yes	No	Employed	Vocational training or specialized baccalaureate	Swiss	M1	35	negative	1	0	negative	1	0	0.985025				negative
140	No	42	40-64 years	18-64 years	female	Yes	≥6 symptoms	8	Mild to moderate	No	No	No	No	Smoker	16.937	Yes	No	Employed	Vocational training or specialized baccalaureate	Swiss	M3
140	No	42	40-64 years	18-64 years	female	Yes	≥6 symptoms	8	Mild to moderate	No	No	No	No	Smoker	16.937	Yes	No	Employed	Vocational training or specialized baccalaureate	Swiss	M6
141	No	65	65+ years	65+ years	male	Yes	1-5 symptoms	3	Mild to moderate	No	No	No	No	Ex-smoker	24.6559	No	No	Retired	University	Swiss	W2	18	positive	52.5	3.96081	positive	71.8	4.27388	1339.76				positive
141	No	65	65+ years	65+ years	male	Yes	1-5 symptoms	3	Mild to moderate	No	No	No	No	Ex-smoker	24.6559	No	No	Retired	University	Swiss	M1	32	positive	92.2	4.52396	positive	71.4	4.2683	1325.03				positive
141	No	65	65+ years	65+ years	male	Yes	1-5 symptoms	3	Mild to moderate	No	No	No	No	Ex-smoker	24.6559	No	No	Retired	University	Swiss	M3	99	positive	28.7	3.3569	positive	80.4	4.38701	1676.36				positive
141	No	65	65+ years	65+ years	male	Yes	1-5 symptoms	3	Mild to moderate	No	No	No	No	Ex-smoker	24.6559	No	No	Retired	University	Swiss	M6	185	positive	30.1	3.40453	positive	48.1	3.87328	607.689				positive
142	No	72	65+ years	65+ years	male	Yes	≥6 symptoms	6	Mild to moderate	No	No	No	No	Non-smoker	25.2493	Yes	No	Retired	Vocational training or specialized baccalaureate	Swiss	W2	16	negative	1	0	positive	40.3	3.69635	429.408				positive
142	No	72	65+ years	65+ years	male	Yes	≥6 symptoms	6	Mild to moderate	No	No	No	No	Non-smoker	25.2493	Yes	No	Retired	Vocational training or specialized baccalaureate	Swiss	M1	37	positive	22.4	3.10906	positive	64.6	4.16821	1087.03				positive
142	No	72	65+ years	65+ years	male	Yes	≥6 symptoms	6	Mild to moderate	No	No	No	No	Non-smoker	25.2493	Yes	No	Retired	Vocational training or specialized baccalaureate	Swiss	M3	93	positive	9.1	2.20827	positive	45.9	3.82647	554.266				positive
142	No	72	65+ years	65+ years	male	Yes	≥6 symptoms	6	Mild to moderate	No	No	No	No	Non-smoker	25.2493	Yes	No	Retired	Vocational training or specialized baccalaureate	Swiss	M6	181	positive	8.51825	2.14221	positive	22	3.09104	132.609				positive
143	No	47	40-64 years	18-64 years	male	Yes	≥6 symptoms	10	Mild to moderate	No	No	No	No	Non-smoker	22.1607	Yes	No	Employed	University	Swiss	W2	15	positive	257.9	5.55257	positive	43.7	3.77735	503.31				positive
143	No	47	40-64 years	18-64 years	male	Yes	≥6 symptoms	10	Mild to moderate	No	No	No	No	Non-smoker	22.1607	Yes	No	Employed	University	Swiss	M1	41	positive	127.6	4.8489	positive	51.8	3.94739	703.098				positive
143	No	47	40-64 years	18-64 years	male	Yes	≥6 symptoms	10	Mild to moderate	No	No	No	No	Non-smoker	22.1607	Yes	No	Employed	University	Swiss	M3	93	positive	11.3	2.4248	positive	36.1	3.58629	346.241				positive
143	No	47	40-64 years	18-64 years	male	Yes	≥6 symptoms	10	Mild to moderate	No	No	No	No	Non-smoker	22.1607	Yes	No	Employed	University	Swiss	M6	181	positive	40.8	3.70868	positive	27.2	3.30322	199.646				positive
144	No	49	40-64 years	18-64 years	male	Yes	≥6 symptoms	8	Severe to very severe	Yes	No	No	No	Non-smoker	30.2189	Yes	No	Employed	University	Non-Swiss	W2	20	positive	56.7	4.03777	positive	69.5	4.24133	1256.15				positive
144	No	49	40-64 years	18-64 years	male	Yes	≥6 symptoms	8	Severe to very severe	Yes	No	No	No	Non-smoker	30.2189	Yes	No	Employed	University	Non-Swiss	M1
144	No	49	40-64 years	18-64 years	male	Yes	≥6 symptoms	8	Severe to very severe	Yes	No	No	No	Non-smoker	30.2189	Yes	No	Employed	University	Non-Swiss	M3
144	No	49	40-64 years	18-64 years	male	Yes	≥6 symptoms	8	Severe to very severe	Yes	No	No	No	Non-smoker	30.2189	Yes	No	Employed	University	Non-Swiss	M6
145	No	62	40-64 years	18-64 years	female	Yes	1-5 symptoms	5	Mild to moderate	No	No	No	No	Non-smoker	21.5645	No	No	Employed	University	Swiss	W2	16	positive	13.1	2.57261	positive	16.8	2.82138	79.2769				positive
145	No	62	40-64 years	18-64 years	female	Yes	1-5 symptoms	5	Mild to moderate	No	No	No	No	Non-smoker	21.5645	No	No	Employed	University	Swiss	M1	33	negative	6.2	1.82455	positive	16.9	2.82731	80.1734				positive
145	No	62	40-64 years	18-64 years	female	Yes	1-5 symptoms	5	Mild to moderate	No	No	No	No	Non-smoker	21.5645	No	No	Employed	University	Swiss	M3	103	negative	2.5	0.916291	positive	10.2	2.32239	31.2807				positive
145	No	62	40-64 years	18-64 years	female	Yes	1-5 symptoms	5	Mild to moderate	No	No	No	No	Non-smoker	21.5645	No	No	Employed	University	Swiss	M6	180	negative	3.8	1.335	positive	10.5	2.35138	32.9852				positive
146	No	76	65+ years	65+ years	female	Yes	1-5 symptoms	2	Mild to moderate	No	No	Yes	No	Non-smoker	23.5556	No	No	Retired	Vocational training or specialized baccalaureate	Swiss	W2	16	positive	89.2	4.49088	positive	83.5	4.42485	1806.97				positive
146	No	76	65+ years	65+ years	female	Yes	1-5 symptoms	2	Mild to moderate	No	No	Yes	No	Non-smoker	23.5556	No	No	Retired	Vocational training or specialized baccalaureate	Swiss	M1	33	positive	63.1	4.14472	positive	84.2	4.43319	1837.14				positive
146	No	76	65+ years	65+ years	female	Yes	1-5 symptoms	2	Mild to moderate	No	No	Yes	No	Non-smoker	23.5556	No	No	Retired	Vocational training or specialized baccalaureate	Swiss	M3	92
146	No	76	65+ years	65+ years	female	Yes	1-5 symptoms	2	Mild to moderate	No	No	Yes	No	Non-smoker	23.5556	No	No	Retired	Vocational training or specialized baccalaureate	Swiss	M6	182
147	No	38	18-39 years	18-64 years	male	Yes	1-5 symptoms	5	Mild to moderate	No	No	No	No	Non-smoker	23.7812	No	No	Employed	University	Swiss	W2	14	negative	2.2	0.788457	negative	1	0	0.985025				negative
147	No	38	18-39 years	18-64 years	male	Yes	1-5 symptoms	5	Mild to moderate	No	No	No	No	Non-smoker	23.7812	No	No	Employed	University	Swiss	M1	44	negative	2.8	1.02962	negative	1.2	0.182322	1.19271				negative
147	No	38	18-39 years	18-64 years	male	Yes	1-5 symptoms	5	Mild to moderate	No	No	No	No	Non-smoker	23.7812	No	No	Employed	University	Swiss	M3	91	negative	1.3	0.262364	negative	1	0	0.985025				negative
147	No	38	18-39 years	18-64 years	male	Yes	1-5 symptoms	5	Mild to moderate	No	No	No	No	Non-smoker	23.7812	No	No	Employed	University	Swiss	M6	182	negative	1.1	0.0953102	negative	1	0	0.985025				negative
148	No	51	40-64 years	18-64 years	male	Yes	≥6 symptoms	8	Mild to moderate	No	No	No	No	Non-smoker	25.963	No	No	Student	University	Swiss	W2	14	positive	274.4	5.61459	positive	142	4.95583	5194.86				positive
148	No	51	40-64 years	18-64 years	male	Yes	≥6 symptoms	8	Mild to moderate	No	No	No	No	Non-smoker	25.963	No	No	Student	University	Swiss	M1	37	positive	28.9	3.36384	positive	69.6	4.24276	1259.73				positive
148	No	51	40-64 years	18-64 years	male	Yes	≥6 symptoms	8	Mild to moderate	No	No	No	No	Non-smoker	25.963	No	No	Student	University	Swiss	M3	93	positive	31.3	3.44362	positive	79	4.36945	1618.99				positive
148	No	51	40-64 years	18-64 years	male	Yes	≥6 symptoms	8	Mild to moderate	No	No	No	No	Non-smoker	25.963	No	No	Student	University	Swiss	M6	184	positive	25.2	3.22684	positive	88.8	4.48639	2041.65				positive
149	No	73	65+ years	65+ years	male	Yes	1-5 symptoms	3	Mild to moderate	No	No	Yes	No	Smoker	28.2007	No	No	Retired	Higher technical school or college	Swiss	W2	16	negative	1	0	negative	1	0	0.985025				negative
149	No	73	65+ years	65+ years	male	Yes	1-5 symptoms	3	Mild to moderate	No	No	Yes	No	Smoker	28.2007	No	No	Retired	Higher technical school or college	Swiss	M1	31	negative	1	0	negative	1	0	0.985025				negative
149	No	73	65+ years	65+ years	male	Yes	1-5 symptoms	3	Mild to moderate	No	No	Yes	No	Smoker	28.2007	No	No	Retired	Higher technical school or college	Swiss	M3	92	negative	1	0	negative	1	0	0.985025				negative
149	No	73	65+ years	65+ years	male	Yes	1-5 symptoms	3	Mild to moderate	No	No	Yes	No	Smoker	28.2007	No	No	Retired	Higher technical school or college	Swiss	M6	181
150	Yes	49	40-64 years	18-64 years	female	No	Asymptomatic	0	None	No	No	No	No	Non-smoker	24.5675	No	No	Unemployed or other	Higher technical school or college	Swiss	W2	16	negative	1	0	negative	1	0	0.985025	negative	1	0	negative	negative	negative	negative	0.4	negative	0.052	negative	negative	1	1	0	negative	1	1	0	negative
150	Yes	49	40-64 years	18-64 years	female	No	Asymptomatic	0	None	No	No	No	No	Non-smoker	24.5675	No	No	Unemployed or other	Higher technical school or college	Swiss	M1	30	negative	1	0	negative	1	0	0.985025	negative	1	0	negative	negative	negative	negative	0.4	negative	0.054	negative	negative	1	1	0	negative	1	1	0	negative
150	Yes	49	40-64 years	18-64 years	female	No	Asymptomatic	0	None	No	No	No	No	Non-smoker	24.5675	No	No	Unemployed or other	Higher technical school or college	Swiss	M3	95	negative	1	0	negative	1	0	0.985025	negative	1	0	negative	negative	negative	negative	0.4	negative	0.051	negative
150	Yes	49	40-64 years	18-64 years	female	No	Asymptomatic	0	None	No	No	No	No	Non-smoker	24.5675	No	No	Unemployed or other	Higher technical school or college	Swiss	M6	184	negative	1	0	negative	1	0	0.985025	negative	1	0	negative	negative	negative	negative	0.4	negative	0.052	negative
151	No	62	40-64 years	18-64 years	female	Yes	≥6 symptoms	6	Mild to moderate	No	No	No	No	Ex-smoker	20.4876	No	No	Employed	Vocational training or specialized baccalaureate	Swiss	W2	15	negative	1	0	negative	1	0	0.985025				negative
151	No	62	40-64 years	18-64 years	female	Yes	≥6 symptoms	6	Mild to moderate	No	No	No	No	Ex-smoker	20.4876	No	No	Employed	Vocational training or specialized baccalaureate	Swiss	M1	29	negative	1	0	negative	1	0	0.985025				negative
151	No	62	40-64 years	18-64 years	female	Yes	≥6 symptoms	6	Mild to moderate	No	No	No	No	Ex-smoker	20.4876	No	No	Employed	Vocational training or specialized baccalaureate	Swiss	M3	90	negative	1	0	negative	1	0	0.985025				negative
151	No	62	40-64 years	18-64 years	female	Yes	≥6 symptoms	6	Mild to moderate	No	No	No	No	Ex-smoker	20.4876	No	No	Employed	Vocational training or specialized baccalaureate	Swiss	M6	181	negative	1	0	negative	1	0	0.985025				negative
152	Yes	34	18-39 years	18-64 years	male	Yes	1-5 symptoms	1	Mild to moderate	No	No	No	No	Non-smoker	23.0388	No	No	Employed	University	Non-Swiss	W2	16	negative	1	0	negative	1	0	0.985025	negative	1	0	negative	negative	negative	negative	0.4	negative	0.057	negative	negative	1.58579	1.58579	0.461084	negative	2.73598	2.73598	1.00649	negative
152	Yes	34	18-39 years	18-64 years	male	Yes	1-5 symptoms	1	Mild to moderate	No	No	No	No	Non-smoker	23.0388	No	No	Employed	University	Non-Swiss	M1	30	negative	1	0	negative	1	0	0.985025	negative	1	0	negative	negative	negative	negative	0.4	negative	0.048	negative	negative	1	1	0	negative	1.5647e-189	0.5	-0.693147	negative
152	Yes	34	18-39 years	18-64 years	male	Yes	1-5 symptoms	1	Mild to moderate	No	No	No	No	Non-smoker	23.0388	No	No	Employed	University	Non-Swiss	M3	91	negative	1	0	negative	1	0	0.985025	negative	1	0	negative	negative	negative	negative	0.4	negative	0.048	negative	negative	1	1	0	negative	1	1	0	negative
152	Yes	34	18-39 years	18-64 years	male	Yes	1-5 symptoms	1	Mild to moderate	No	No	No	No	Non-smoker	23.0388	No	No	Employed	University	Non-Swiss	M6	184	negative	1	0	negative	1	0	0.985025	negative	1	0	negative	negative	negative	negative	0.4	negative	0.048	negative	negative	0.503525	0.503525	-0.686123	negative	1	1	0	negative
153	No	71	65+ years	65+ years	male	No	Asymptomatic	0	None	No	No	Yes	No	Smoker	26.2346	Yes	No	Retired	Vocational training or specialized baccalaureate	Swiss	W2	20	negative	1	0	negative	2.2	0.788457	2.53032				negative
153	No	71	65+ years	65+ years	male	No	Asymptomatic	0	None	No	No	Yes	No	Smoker	26.2346	Yes	No	Retired	Vocational training or specialized baccalaureate	Swiss	M1	47	negative	1	0	negative	1	0	0.985025				negative
153	No	71	65+ years	65+ years	male	No	Asymptomatic	0	None	No	No	Yes	No	Smoker	26.2346	Yes	No	Retired	Vocational training or specialized baccalaureate	Swiss	M3	103	negative	1	0	negative	1	0	0.985025				negative
153	No	71	65+ years	65+ years	male	No	Asymptomatic	0	None	No	No	Yes	No	Smoker	26.2346	Yes	No	Retired	Vocational training or specialized baccalaureate	Swiss	M6	181
154	Yes	18	18-39 years	18-64 years	female	No	Asymptomatic	0	None	No	No	No	No	Non-smoker	24.2587	No	No	Student	Vocational training or specialized baccalaureate	Swiss	W2	11	positive	68.6	4.22829	positive	37.7	3.62966	376.866	positive	14.2	2.65324	positive	positive	positive	positive	12.69	positive	3.16	positive	negative	41.1353	41.1353	3.71687	negative	5.20291	5.20291	1.64922	negative
154	Yes	18	18-39 years	18-64 years	female	No	Asymptomatic	0	None	No	No	No	No	Non-smoker	24.2587	No	No	Student	Vocational training or specialized baccalaureate	Swiss	M1	30	positive	11.7	2.45959	positive	34.5	3.54096	316.919	positive	13.6	2.61007	positive	positive	positive	positive	31.84	positive	12.4	positive	negative	28.4819	28.4819	3.34927	negative	0.921659	0.921659	-0.08158	negative
154	Yes	18	18-39 years	18-64 years	female	No	Asymptomatic	0	None	No	No	No	No	Non-smoker	24.2587	No	No	Student	Vocational training or specialized baccalaureate	Swiss	M3	93	negative	1	0	positive	26.9	3.29213	195.406	positive	7.7	2.04122	positive	positive	positive	positive	49.34	positive	25.36	positive	negative	6.36943	6.36943	1.85151	negative	1	1	0	negative
154	Yes	18	18-39 years	18-64 years	female	No	Asymptomatic	0	None	No	No	No	No	Non-smoker	24.2587	No	No	Student	Vocational training or specialized baccalaureate	Swiss	M6	182	positive	8.3	2.11626	positive	19.2	2.95491	102.19	negative	4.5	1.50408	positive	positive	positive	positive	63.04	positive	10.66	positive	negative	7.98085	7.98085	2.07704	negative	1.25408	1.25408	0.226399	negative
155	No	72	65+ years	65+ years	male	Yes	1-5 symptoms	4	Mild to moderate	No	No	No	No	Non-smoker	25.3934	Yes		Employed	Higher technical school or college	Swiss	W2	20	positive	80.7	4.39074	positive	61.4	4.11741	983.209				positive
155	No	72	65+ years	65+ years	male	Yes	1-5 symptoms	4	Mild to moderate	No	No	No	No	Non-smoker	25.3934	Yes		Employed	Higher technical school or college	Swiss	M1	32	positive	52.1	3.95316	positive	61.6	4.12066	989.545				positive
155	No	72	65+ years	65+ years	male	Yes	1-5 symptoms	4	Mild to moderate	No	No	No	No	Non-smoker	25.3934	Yes		Employed	Higher technical school or college	Swiss	M3	90	positive	22.1	3.09558	positive	53.5	3.97968	749.275				positive
155	No	72	65+ years	65+ years	male	Yes	1-5 symptoms	4	Mild to moderate	No	No	No	No	Non-smoker	25.3934	Yes		Employed	Higher technical school or college	Swiss	M6	181	positive	14.1	2.64617	positive	32.4	3.47816	280.409				positive
156	No	26	18-39 years	18-64 years	male	Yes	≥6 symptoms	7	Mild to moderate	No	No	No	No	Non-smoker	25.464	No	No	Employed	University	Swiss	W2	9	positive	23.4	3.15274	positive	14.4	2.66723	59.2774				positive
156	No	26	18-39 years	18-64 years	male	Yes	≥6 symptoms	7	Mild to moderate	No	No	No	No	Non-smoker	25.464	No	No	Employed	University	Swiss	M1	33	positive	19	2.94444	positive	31.6	3.45316	267.09				positive
156	No	26	18-39 years	18-64 years	male	Yes	≥6 symptoms	7	Mild to moderate	No	No	No	No	Non-smoker	25.464	No	No	Employed	University	Swiss	M3	92	negative	3.5	1.25276	positive	42.4	3.74715	474.359				positive
156	No	26	18-39 years	18-64 years	male	Yes	≥6 symptoms	7	Mild to moderate	No	No	No	No	Non-smoker	25.464	No	No	Employed	University	Swiss	M6
157	No	66	65+ years	65+ years	female	Yes	1-5 symptoms	1	Mild to moderate	No	No	Yes	No	Non-smoker	24.539	No	No	Retired	Vocational training or specialized baccalaureate	Swiss	W2	15	positive	93.6	4.53903	positive	45.3	3.81331	540.125				positive
157	No	66	65+ years	65+ years	female	Yes	1-5 symptoms	1	Mild to moderate	No	No	Yes	No	Non-smoker	24.539	No	No	Retired	Vocational training or specialized baccalaureate	Swiss	M1	32	positive	46.6	3.8416	positive	60.5	4.10264	954.951				positive
157	No	66	65+ years	65+ years	female	Yes	1-5 symptoms	1	Mild to moderate	No	No	Yes	No	Non-smoker	24.539	No	No	Retired	Vocational training or specialized baccalaureate	Swiss	M3	92	positive	72	4.27667	positive	66.1	4.19117	1137.5				positive
157	No	66	65+ years	65+ years	female	Yes	1-5 symptoms	1	Mild to moderate	No	No	Yes	No	Non-smoker	24.539	No	No	Retired	Vocational training or specialized baccalaureate	Swiss	M6	183
158	No	68	65+ years	65+ years	male	Yes	1-5 symptoms	5	Mild to moderate	No	No	Yes	No	Non-smoker	25.1808	No	No	Employed	Higher technical school or college	Swiss	W2	16	positive	17.1	2.83908	positive	35.6	3.57235	336.938				positive
158	No	68	65+ years	65+ years	male	Yes	1-5 symptoms	5	Mild to moderate	No	No	Yes	No	Non-smoker	25.1808	No	No	Employed	Higher technical school or college	Swiss	M1	41	positive	114.4	4.7397	positive	142.2	4.95723	5209.45				positive
158	No	68	65+ years	65+ years	male	Yes	1-5 symptoms	5	Mild to moderate	No	No	Yes	No	Non-smoker	25.1808	No	No	Employed	Higher technical school or college	Swiss	M3	92	positive	88.6	4.48413	positive	97.4	4.57883	2453.06				positive
158	No	68	65+ years	65+ years	male	Yes	1-5 symptoms	5	Mild to moderate	No	No	Yes	No	Non-smoker	25.1808	No	No	Employed	Higher technical school or college	Swiss	M6	181
159	No	61	40-64 years	18-64 years	female	Yes	≥6 symptoms	9	Mild to moderate	No	No	No	No	Smoker	20.2449	No	No	Employed	University	Swiss	W2	16	negative	5.1	1.62924	negative	3	1.09861	3.96005				negative
159	No	61	40-64 years	18-64 years	female	Yes	≥6 symptoms	9	Mild to moderate	No	No	No	No	Smoker	20.2449	No	No	Employed	University	Swiss	M1	37	negative	3.8	1.335	negative	2.7	0.993252	3.3864				negative
159	No	61	40-64 years	18-64 years	female	Yes	≥6 symptoms	9	Mild to moderate	No	No	No	No	Smoker	20.2449	No	No	Employed	University	Swiss	M3	96	negative	2.4	0.875469	negative	1	0	0.985025				negative
159	No	61	40-64 years	18-64 years	female	Yes	≥6 symptoms	9	Mild to moderate	No	No	No	No	Smoker	20.2449	No	No	Employed	University	Swiss	M6	185	positive	61.5	4.11904	negative	5.4	1.6864	10.1725				positive
160	No	77	65+ years	65+ years	male	Yes	1-5 symptoms	3	Mild to moderate	No	No	Yes	No	Smoker	24.1588	No	No	Retired	Vocational training or specialized baccalaureate	Swiss	W2	16	positive	81.4	4.39938	positive	62	4.12713	1002.28				positive
160	No	77	65+ years	65+ years	male	Yes	1-5 symptoms	3	Mild to moderate	No	No	Yes	No	Smoker	24.1588	No	No	Retired	Vocational training or specialized baccalaureate	Swiss	M1	30	positive	67.4	4.21065	positive	106.1	4.66438	2907.81				positive
160	No	77	65+ years	65+ years	male	Yes	1-5 symptoms	3	Mild to moderate	No	No	Yes	No	Smoker	24.1588	No	No	Retired	Vocational training or specialized baccalaureate	Swiss	M3	92	positive	7.3	1.98787	positive	52.6	3.96272	724.645				positive
160	No	77	65+ years	65+ years	male	Yes	1-5 symptoms	3	Mild to moderate	No	No	Yes	No	Smoker	24.1588	No	No	Retired	Vocational training or specialized baccalaureate	Swiss	M6	182
161	No	73	65+ years	65+ years	male	Yes	1-5 symptoms	4	Mild to moderate	No	No	Yes	No	Ex-smoker	29.7265	Yes		Retired	Vocational training or specialized baccalaureate	Swiss	W2	19	positive	205	5.32301	positive	158.3	5.06449	6451.71				positive
161	No	73	65+ years	65+ years	male	Yes	1-5 symptoms	4	Mild to moderate	No	No	Yes	No	Ex-smoker	29.7265	Yes		Retired	Vocational training or specialized baccalaureate	Swiss	M1	42	positive	85.5	4.44852	positive	184.8	5.21927	8786.62				positive
161	No	73	65+ years	65+ years	male	Yes	1-5 symptoms	4	Mild to moderate	No	No	Yes	No	Ex-smoker	29.7265	Yes		Retired	Vocational training or specialized baccalaureate	Swiss	M3	92	positive	11.8	2.4681	positive	157.9	5.06196	6419.23				positive
161	No	73	65+ years	65+ years	male	Yes	1-5 symptoms	4	Mild to moderate	No	No	Yes	No	Ex-smoker	29.7265	Yes		Retired	Vocational training or specialized baccalaureate	Swiss	M6	181
162	No	30	18-39 years	18-64 years	male	Yes	≥6 symptoms	7	Severe to very severe	No	No	No	No	Non-smoker	20.0309	No	No	Employed	University	Swiss	W2	19	negative	5.1	1.62924	positive	38	3.63759	382.753				positive
162	No	30	18-39 years	18-64 years	male	Yes	≥6 symptoms	7	Severe to very severe	No	No	No	No	Non-smoker	20.0309	No	No	Employed	University	Swiss	M1	33	positive	35.7	3.57515	positive	37.8	3.63231	378.823				positive
162	No	30	18-39 years	18-64 years	male	Yes	≥6 symptoms	7	Severe to very severe	No	No	No	No	Non-smoker	20.0309	No	No	Employed	University	Swiss	M3	89	positive	8.7	2.16332	positive	35.9	3.58074	342.505				positive
162	No	30	18-39 years	18-64 years	male	Yes	≥6 symptoms	7	Severe to very severe	No	No	No	No	Non-smoker	20.0309	No	No	Employed	University	Swiss	M6	181	positive	10.2	2.32239	positive	30.2	3.40784	244.564				positive
163	No	41	40-64 years	18-64 years	male	Yes	≥6 symptoms	8	Mild to moderate	No	No	No	No	Smoker	20.9877	No	No	Employed	University	Swiss	W2	22	positive	48.8	3.88773	positive	19.9	2.99072	109.423				positive
163	No	41	40-64 years	18-64 years	male	Yes	≥6 symptoms	8	Mild to moderate	No	No	No	No	Smoker	20.9877	No	No	Employed	University	Swiss	M1	31	positive	84.1	4.43201	positive	23	3.13549	144.436				positive
163	No	41	40-64 years	18-64 years	male	Yes	≥6 symptoms	8	Mild to moderate	No	No	No	No	Smoker	20.9877	No	No	Employed	University	Swiss	M3	92	positive	25.1	3.22287	positive	19.8	2.98568	108.374				positive
163	No	41	40-64 years	18-64 years	male	Yes	≥6 symptoms	8	Mild to moderate	No	No	No	No	Smoker	20.9877	No	No	Employed	University	Swiss	M6	190	positive	27.9	3.32863	positive	12.3	2.5096	44.1659				positive
164	No	27	18-39 years	18-64 years	male	Yes	≥6 symptoms	16	Severe to very severe	No	No	No	No	Non-smoker	23.6614	No	No	Employed	University	Non-Swiss	W2	17	positive	39.4	3.67377	positive	31.4	3.44681	263.811				positive
164	No	27	18-39 years	18-64 years	male	Yes	≥6 symptoms	16	Severe to very severe	No	No	No	No	Non-smoker	23.6614	No	No	Employed	University	Non-Swiss	M1	31	positive	10.3	2.33214	positive	35.2	3.56105	329.587				positive
164	No	27	18-39 years	18-64 years	male	Yes	≥6 symptoms	16	Severe to very severe	No	No	No	No	Non-smoker	23.6614	No	No	Employed	University	Non-Swiss	M3	94	negative	1	0	positive	21.2	3.054	123.513				positive
164	No	27	18-39 years	18-64 years	male	Yes	≥6 symptoms	16	Severe to very severe	No	No	No	No	Non-smoker	23.6614	No	No	Employed	University	Non-Swiss	M6	192	negative	3.8	1.335	positive	13.2	2.58022	50.3695				positive
165	No	27	18-39 years	18-64 years	female	Yes	≥6 symptoms	8	Mild to moderate	No	No	No	No	Non-smoker	20.5693	No	No	Employed	Higher technical school or college	Swiss	W2	14	positive	41.9	3.73529	positive	65.1	4.17592	1103.73				positive
165	No	27	18-39 years	18-64 years	female	Yes	≥6 symptoms	8	Mild to moderate	No	No	No	No	Non-smoker	20.5693	No	No	Employed	Higher technical school or college	Swiss	M1	35	positive	21.8	3.08191	positive	47.7	3.86493	597.792				positive
165	No	27	18-39 years	18-64 years	female	Yes	≥6 symptoms	8	Mild to moderate	No	No	No	No	Non-smoker	20.5693	No	No	Employed	Higher technical school or college	Swiss	M3	105	positive	22.3	3.10459	positive	47.7	3.86493	597.792				positive
165	No	27	18-39 years	18-64 years	female	Yes	≥6 symptoms	8	Mild to moderate	No	No	No	No	Non-smoker	20.5693	No	No	Employed	Higher technical school or college	Swiss	M6	198	positive	22.3	3.10459	positive	45.3	3.81331	540.125				positive
166	Yes	47	40-64 years	18-64 years	male	Yes	≥6 symptoms	8	Mild to moderate	No	No	No	No	Smoker	21.6049	No	No	Employed	Vocational training or specialized baccalaureate	Swiss	W2	16	negative	2.3	0.832909	negative	1	0	0.985025	negative	1	0	negative	negative	negative	negative	0.4	negative	0.052	negative	negative	1	1	0	negative	1	1	0	negative
166	Yes	47	40-64 years	18-64 years	male	Yes	≥6 symptoms	8	Mild to moderate	No	No	No	No	Smoker	21.6049	No	No	Employed	Vocational training or specialized baccalaureate	Swiss	M1	36	negative	1.3	0.262364	negative	1	0	0.985025	negative	1	0	negative	negative	negative	negative	0.4	negative	0.054	negative	negative	1	1	0	negative	1	1	0	negative
166	Yes	47	40-64 years	18-64 years	male	Yes	≥6 symptoms	8	Mild to moderate	No	No	No	No	Smoker	21.6049	No	No	Employed	Vocational training or specialized baccalaureate	Swiss	M3	98	negative	1.2	0.182322	negative	1	0	0.985025	negative	1	0	negative	negative	negative	negative	0.4	negative	0.053	negative	negative	1	1	0	negative	1	1	0	negative
166	Yes	47	40-64 years	18-64 years	male	Yes	≥6 symptoms	8	Mild to moderate	No	No	No	No	Smoker	21.6049	No	No	Employed	Vocational training or specialized baccalaureate	Swiss	M6	181	negative	1.8	0.587787	negative	1	0	0.985025	negative	1	0	negative	negative	negative	negative	0.4	negative	0.046	negative	negative	6.81663	6.81663	1.91937	negative	6.09385	6.09385	1.80728	negative
167	Yes	68	65+ years	65+ years	female	Yes	≥6 symptoms	12	Severe to very severe	No	No	No	No	Non-smoker	22.5827	No	No	Retired	Higher technical school or college	Swiss	W2	21	positive	377.9	5.93463	positive	33.4	3.50856	297.515	positive	39.2	3.66868	positive	positive	positive	positive	61.69	positive	107.8	positive	negative	47.5059	47.5059	3.86085	negative	5.67537	5.67537	1.73614	negative
167	Yes	68	65+ years	65+ years	female	Yes	≥6 symptoms	12	Severe to very severe	No	No	No	No	Non-smoker	22.5827	No	No	Retired	Higher technical school or college	Swiss	M1	35	positive	359	5.88332	positive	73.5	4.29729	1403.3	positive	37.7	3.62966	positive	positive	positive	positive	127.4	positive	137.7	positive	positive	96.9932	96.9932	4.57464	negative	25.6279	25.6279	3.24368	negative
167	Yes	68	65+ years	65+ years	female	Yes	≥6 symptoms	12	Severe to very severe	No	No	No	No	Non-smoker	22.5827	No	No	Retired	Higher technical school or college	Swiss	M3	91	positive	57.7	4.05526	positive	63.1	4.14472	1037.71	positive	56.7	4.03777	positive	positive	positive	positive	205.2	positive	158.4	positive	positive	91.2409	91.2409	4.5135	negative	35.0754	35.0754	3.5575	negative
167	Yes	68	65+ years	65+ years	female	Yes	≥6 symptoms	12	Severe to very severe	No	No	No	No	Non-smoker	22.5827	No	No	Retired	Higher technical school or college	Swiss	M6	182	positive	23.4	3.15274	positive	33.2	3.50255	294.053	positive	18.8	2.93386	positive	positive	positive	positive	268.5	positive	137.5	positive	negative	39.984	39.984	3.68848	negative	14.8324	14.8324	2.69681	negative
168	No	41	40-64 years	18-64 years	male	Yes	≥6 symptoms	6	Mild to moderate	No	No	No	No	Non-smoker	23.1983	No	No	Employed	University	Swiss	W2	14	positive	40	3.68888	positive	31.5	3.44999	265.448				positive
168	No	41	40-64 years	18-64 years	male	Yes	≥6 symptoms	6	Mild to moderate	No	No	No	No	Non-smoker	23.1983	No	No	Employed	University	Swiss	M1	30	positive	17.1	2.83908	positive	42.8	3.75654	483.175				positive
168	No	41	40-64 years	18-64 years	male	Yes	≥6 symptoms	6	Mild to moderate	No	No	No	No	Non-smoker	23.1983	No	No	Employed	University	Swiss	M3	91	positive	8	2.07944	positive	34.1	3.5293	309.792				positive
168	No	41	40-64 years	18-64 years	male	Yes	≥6 symptoms	6	Mild to moderate	No	No	No	No	Non-smoker	23.1983	No	No	Employed	University	Swiss	M6	184	positive	8.2	2.10413	positive	7.6	2.02815	18.4078				positive
169	Yes	61	40-64 years	18-64 years	female	Yes	1-5 symptoms	5	Mild to moderate	No	No	No	No	Ex-smoker	19.8413	Yes	No	Employed	Vocational training or specialized baccalaureate	Swiss	W2	16	negative	1	0	negative	1	0	0.985025	negative	1	0	negative	negative	negative	negative	0.4	negative	0.053	negative	negative	1	1	0	negative	1	1	0	negative
169	Yes	61	40-64 years	18-64 years	female	Yes	1-5 symptoms	5	Mild to moderate	No	No	No	No	Ex-smoker	19.8413	Yes	No	Employed	Vocational training or specialized baccalaureate	Swiss	M1	29	negative	1	0	negative	1	0	0.985025	negative	1	0	negative	negative	negative	negative	0.4	negative	0.048	negative	negative	1	1	0	negative	1	1	0	negative
169	Yes	61	40-64 years	18-64 years	female	Yes	1-5 symptoms	5	Mild to moderate	No	No	No	No	Ex-smoker	19.8413	Yes	No	Employed	Vocational training or specialized baccalaureate	Swiss	M3	96	negative	1	0	negative	1	0	0.985025	negative	1	0	negative	negative	negative	negative	0.4	negative	0.051	negative	negative	3.427	3.427	1.23169	negative	0.670691	0.670691	-0.399447	negative
169	Yes	61	40-64 years	18-64 years	female	Yes	1-5 symptoms	5	Mild to moderate	No	No	No	No	Ex-smoker	19.8413	Yes	No	Employed	Vocational training or specialized baccalaureate	Swiss	M6	181	negative	1	0	negative	1	0	0.985025	negative	1	0	negative	negative	negative	negative	0.4	negative	0.049	negative	negative	1.68663	1.68663	0.52273	negative	0.93633	0.93633	-0.0657877	negative
170	Yes	51	40-64 years	18-64 years	male	Yes	1-5 symptoms	4	Mild to moderate	No	No	No	No	Ex-smoker	25.1953	No	No	Employed	Vocational training or specialized baccalaureate	Swiss	W2	16	positive	353.1	5.86675	positive	24	3.17805	156.77	positive	16.2	2.78501	positive	positive	positive	positive	7.63	positive	1.29	positive	negative	36.3372	36.3372	3.59284	negative	5.17866	5.17866	1.64455	negative
170	Yes	51	40-64 years	18-64 years	male	Yes	1-5 symptoms	4	Mild to moderate	No	No	No	No	Ex-smoker	25.1953	No	No	Employed	Vocational training or specialized baccalaureate	Swiss	M1	31	positive	165.7	5.11018	positive	33.4	3.50856	297.515	positive	10.9	2.38876	positive	positive	positive	positive	23.09	positive	3.27	positive	negative	16.603	16.603	2.80958	negative	4.3573	4.3573	1.47185	negative
170	Yes	51	40-64 years	18-64 years	male	Yes	1-5 symptoms	4	Mild to moderate	No	No	No	No	Ex-smoker	25.1953	No	No	Employed	Vocational training or specialized baccalaureate	Swiss	M3	92	positive	181.2	5.1996	positive	24.2	3.18635	159.297	negative	2.8	1.02962	positive	positive	positive	positive	34.21	positive	8.73	positive	negative	3.79795	3.79795	1.33446	negative	1	1	0
170	Yes	51	40-64 years	18-64 years	male	Yes	1-5 symptoms	4	Mild to moderate	No	No	No	No	Ex-smoker	25.1953	No	No	Employed	Vocational training or specialized baccalaureate	Swiss	M6	182	positive	183.4	5.21167	positive	11.6	2.45101	39.6236	negative	1.3	0.262364	positive	positive	positive	positive	30.27	positive	3.77	positive	negative	2.45218	2.45218	0.896978	negative	1	1	0
171	No	29	18-39 years	18-64 years	male	Yes	1-5 symptoms	1	Mild to moderate	No	No	No	No	Ex-smoker	29.3878	No	No	Employed	Higher technical school or college	Swiss	W2	19	positive	22.8	3.12676	positive	13.1	2.57261	49.66				positive
171	No	29	18-39 years	18-64 years	male	Yes	1-5 symptoms	1	Mild to moderate	No	No	No	No	Ex-smoker	29.3878	No	No	Employed	Higher technical school or college	Swiss	M1	40	negative	4.6	1.52606	positive	19.1	2.94969	101.177				positive
171	No	29	18-39 years	18-64 years	male	Yes	1-5 symptoms	1	Mild to moderate	No	No	No	No	Ex-smoker	29.3878	No	No	Employed	Higher technical school or college	Swiss	M3	94	negative	5.8	1.75786	positive	26.3	3.26957	187.062				positive
171	No	29	18-39 years	18-64 years	male	Yes	1-5 symptoms	1	Mild to moderate	No	No	No	No	Ex-smoker	29.3878	No	No	Employed	Higher technical school or college	Swiss	M6	187	negative	5.8	1.75786	positive	21.8	3.08191	130.305				positive
172	Yes	29	18-39 years	18-64 years	male	No	Asymptomatic	0	None	No	No	No	No	Non-smoker	20.7157	No	No	Employed	Higher technical school or college	Swiss	W2	17	positive	84.1	4.43201	positive	50.6	3.92395	671.39	positive	28.2	3.33932	positive	positive	positive	positive	44.31	positive	15.37	positive	positive	66.7557	66.7557	4.20104	negative	4.92611	4.92611	1.59455	negative
172	Yes	29	18-39 years	18-64 years	male	No	Asymptomatic	0	None	No	No	No	No	Non-smoker	20.7157	No	No	Employed	Higher technical school or college	Swiss	M1	29	positive	62.5	4.13517	positive	46.8	3.84588	575.823	positive	26.6	3.28091	positive	positive	positive	positive	47.92	positive	18.03	positive	positive	50.4796	50.4796	3.92157	negative	9.79432	9.79432	2.2818	negative
172	Yes	29	18-39 years	18-64 years	male	No	Asymptomatic	0	None	No	No	No	No	Non-smoker	20.7157	No	No	Employed	Higher technical school or college	Swiss	M3	93	positive	35.5	3.56953	positive	24.9	3.21487	168.303	positive	11.9	2.47654	positive	positive	positive	positive	159.8	positive	31.79	positive	positive	56.1167	56.1167	4.02743	negative	8.726	8.726	2.16631	negative
172	Yes	29	18-39 years	18-64 years	male	No	Asymptomatic	0	None	No	No	No	No	Non-smoker	20.7157	No	No	Employed	Higher technical school or college	Swiss	M6	180	positive	54.1	3.99083	positive	73.3	4.29456	1395.75	negative	5.7	1.74047	positive	positive	positive	positive	557	positive	12.51	positive	positive	53.9957	53.9957	3.9889	negative	7.66284	7.66284	2.03638	negative
173	No	28	18-39 years	18-64 years	female	Yes	≥6 symptoms	7	Mild to moderate	No	No	No	No	Smoker	22.4059	Yes	No	Student	Vocational training or specialized baccalaureate	Swiss	W2	13	negative	1	0	negative	1	0	0.985025				negative
173	No	28	18-39 years	18-64 years	female	Yes	≥6 symptoms	7	Mild to moderate	No	No	No	No	Smoker	22.4059	Yes	No	Student	Vocational training or specialized baccalaureate	Swiss	M1	28	negative	1	0	negative	1	0	0.985025				negative
173	No	28	18-39 years	18-64 years	female	Yes	≥6 symptoms	7	Mild to moderate	No	No	No	No	Smoker	22.4059	Yes	No	Student	Vocational training or specialized baccalaureate	Swiss	M3
173	No	28	18-39 years	18-64 years	female	Yes	≥6 symptoms	7	Mild to moderate	No	No	No	No	Smoker	22.4059	Yes	No	Student	Vocational training or specialized baccalaureate	Swiss	M6
174	No	77	65+ years	65+ years	female	Yes	≥6 symptoms	10	Severe to very severe	No	No	No	No	Non-smoker	25	No	No	Retired	Vocational training or specialized baccalaureate	Non-Swiss	W2	13	positive	404.1	6.00166	positive	60.5	4.10264	954.951				positive
174	No	77	65+ years	65+ years	female	Yes	≥6 symptoms	10	Severe to very severe	No	No	No	No	Non-smoker	25	No	No	Retired	Vocational training or specialized baccalaureate	Non-Swiss	M1	29	positive	100.7	4.61215	positive	29.6	3.38777	235.215				positive
174	No	77	65+ years	65+ years	female	Yes	≥6 symptoms	10	Severe to very severe	No	No	No	No	Non-smoker	25	No	No	Retired	Vocational training or specialized baccalaureate	Non-Swiss	M3	92	positive	59	4.07754	positive	57.3	4.0483	857.825				positive
174	No	77	65+ years	65+ years	female	Yes	≥6 symptoms	10	Severe to very severe	No	No	No	No	Non-smoker	25	No	No	Retired	Vocational training or specialized baccalaureate	Non-Swiss	M6	183	positive	63.438	4.15006	positive	137.7	4.92508	4886.05				positive
175	No	66	65+ years	65+ years	male	No	Asymptomatic	0	None	No	No	No	No	Ex-smoker	26.1224	No	No	Retired	None or mandatory school	Swiss	W2	14	positive	327	5.78996	positive	26.3	3.26957	187.062				positive
175	No	66	65+ years	65+ years	male	No	Asymptomatic	0	None	No	No	No	No	Ex-smoker	26.1224	No	No	Retired	None or mandatory school	Swiss	M1	31	positive	116.9	4.76132	positive	35.9	3.58074	342.505				positive
175	No	66	65+ years	65+ years	male	No	Asymptomatic	0	None	No	No	No	No	Ex-smoker	26.1224	No	No	Retired	None or mandatory school	Swiss	M3	93	positive	25.6	3.24259	positive	28.3	3.34286	215.585				positive
175	No	66	65+ years	65+ years	male	No	Asymptomatic	0	None	No	No	No	No	Ex-smoker	26.1224	No	No	Retired	None or mandatory school	Swiss	M6	184	positive	45.5	3.81771	positive	16.9	2.82731	80.1734				positive
176	No	35	18-39 years	18-64 years	female	Yes	≥6 symptoms	13	Severe to very severe	No	No	No	No	Non-smoker	18.9388	No	No	Employed	University	Swiss	W2	15	positive	159.8	5.07392	positive	32.2	3.47197	277.048				positive
176	No	35	18-39 years	18-64 years	female	Yes	≥6 symptoms	13	Severe to very severe	No	No	No	No	Non-smoker	18.9388	No	No	Employed	University	Swiss	M1	31	positive	41.3	3.72086	positive	38.7	3.65584	396.667				positive
176	No	35	18-39 years	18-64 years	female	Yes	≥6 symptoms	13	Severe to very severe	No	No	No	No	Non-smoker	18.9388	No	No	Employed	University	Swiss	M3
176	No	35	18-39 years	18-64 years	female	Yes	≥6 symptoms	13	Severe to very severe	No	No	No	No	Non-smoker	18.9388	No	No	Employed	University	Swiss	M6	188	positive	27.8	3.32504	positive	23.8	3.16969	154.262				positive
177	No	48	40-64 years	18-64 years	male	Yes	≥6 symptoms	6	Mild to moderate	No	No	No	No	Ex-smoker	22.7147	No	No	Employed	University	Swiss	W2	14	positive	44.9	3.80444	positive	17.7	2.87356	87.5277				positive
177	No	48	40-64 years	18-64 years	male	Yes	≥6 symptoms	6	Mild to moderate	No	No	No	No	Ex-smoker	22.7147	No	No	Employed	University	Swiss	M1	29	positive	22.4	3.10906	positive	14.2	2.65324	57.7423				positive
177	No	48	40-64 years	18-64 years	male	Yes	≥6 symptoms	6	Mild to moderate	No	No	No	No	Ex-smoker	22.7147	No	No	Employed	University	Swiss	M3	99	positive	8	2.07944	positive	10.3	2.33214	31.8438				positive
177	No	48	40-64 years	18-64 years	male	Yes	≥6 symptoms	6	Mild to moderate	No	No	No	No	Ex-smoker	22.7147	No	No	Employed	University	Swiss	M6	181	positive	11.2	2.41591	negative	5.7	1.74047	11.1523				positive
178	No	66	65+ years	65+ years	female	Yes	≥6 symptoms	6	Mild to moderate	No	No	Yes	No	Ex-smoker	26.7698	Yes	Yes	Retired	Vocational training or specialized baccalaureate	Swiss	W2	19	positive	155.1	5.04407	positive	98.7	4.59208	2518.55				positive
178	No	66	65+ years	65+ years	female	Yes	≥6 symptoms	6	Mild to moderate	No	No	Yes	No	Ex-smoker	26.7698	Yes	Yes	Retired	Vocational training or specialized baccalaureate	Swiss	M1	31	positive	45	3.80666	positive	100.4	4.60916	2605.49				positive
178	No	66	65+ years	65+ years	female	Yes	≥6 symptoms	6	Mild to moderate	No	No	Yes	No	Ex-smoker	26.7698	Yes	Yes	Retired	Vocational training or specialized baccalaureate	Swiss	M3	92	negative	1	0	positive	15.2	2.7213	65.6203				positive
178	No	66	65+ years	65+ years	female	Yes	≥6 symptoms	6	Mild to moderate	No	No	Yes	No	Ex-smoker	26.7698	Yes	Yes	Retired	Vocational training or specialized baccalaureate	Swiss	M6	183
179	Yes	54	40-64 years	18-64 years	female	Yes	1-5 symptoms	5	Mild to moderate	No	No	No	No	Smoker	23.833	No	No	Employed	None or mandatory school	Non-Swiss	W2	19	negative	1	0	negative	1	0	0.985025	negative	2	0.693147	negative	negative	negative	negative	0.4	negative	0.053	negative	negative	1.80505	1.80505	0.590591	negative	3.91236	3.91236	1.36414	negative
179	Yes	54	40-64 years	18-64 years	female	Yes	1-5 symptoms	5	Mild to moderate	No	No	No	No	Smoker	23.833	No	No	Employed	None or mandatory school	Non-Swiss	M1	33	negative	1	0	negative	1	0	0.985025	negative	1.3	0.262364	negative	negative	negative	negative	0.4	negative	0.05	negative	negative	1	1	0	negative	1	1	0	negative
179	Yes	54	40-64 years	18-64 years	female	Yes	1-5 symptoms	5	Mild to moderate	No	No	No	No	Smoker	23.833	No	No	Employed	None or mandatory school	Non-Swiss	M3	100	negative	1	0	negative	1	0	0.985025	negative	1	0	negative	negative	negative	negative	0.4	negative	0.054	negative
179	Yes	54	40-64 years	18-64 years	female	Yes	1-5 symptoms	5	Mild to moderate	No	No	No	No	Smoker	23.833	No	No	Employed	None or mandatory school	Non-Swiss	M6	184	negative	1	0	negative	1	0	0.985025	negative	1.4	0.336472	negative	negative	negative	negative	0.4	negative	0.048	negative
180	No	72	65+ years	65+ years	female	Yes	≥6 symptoms	6	Mild to moderate	No	No	Yes	No	Non-smoker	20.1956	No	No	Retired	University	Swiss	W2	16	positive	346.5	5.84788	positive	42.7	3.7542	480.964				positive
180	No	72	65+ years	65+ years	female	Yes	≥6 symptoms	6	Mild to moderate	No	No	Yes	No	Non-smoker	20.1956	No	No	Retired	University	Swiss	M1	30	positive	123.8	4.81867	positive	54.1	3.99083	765.925				positive
180	No	72	65+ years	65+ years	female	Yes	≥6 symptoms	6	Mild to moderate	No	No	Yes	No	Non-smoker	20.1956	No	No	Retired	University	Swiss	M3	93	positive	22	3.09104	positive	45.2	3.8111	537.786				positive
180	No	72	65+ years	65+ years	female	Yes	≥6 symptoms	6	Mild to moderate	No	No	Yes	No	Non-smoker	20.1956	No	No	Retired	University	Swiss	M6	184
181	Yes	30	18-39 years	18-64 years	female	Yes	1-5 symptoms	5	Mild to moderate	No	No	No	No	Non-smoker	20.4284	No	No	Employed	University	Swiss	W2	18	negative	1	0	negative	1	0	0.985025	negative	1	0	negative	negative	negative	negative	0.4	negative	0.049	negative	negative	1	1	0	negative	0.529661	0.529661	-0.635518	negative
181	Yes	30	18-39 years	18-64 years	female	Yes	1-5 symptoms	5	Mild to moderate	No	No	No	No	Non-smoker	20.4284	No	No	Employed	University	Swiss	M1	46	negative	1	0	negative	1	0	0.985025	negative	1	0	negative	negative	negative	negative	0.4	negative	0.05	negative	negative	1	1	0	negative	1	1	0	negative
181	Yes	30	18-39 years	18-64 years	female	Yes	1-5 symptoms	5	Mild to moderate	No	No	No	No	Non-smoker	20.4284	No	No	Employed	University	Swiss	M3	92	negative	6.2	1.82455	positive	27.1	3.29953	198.228	positive	7.9	2.06686	positive	positive	positive	positive	1.74	positive	3.72	positive	negative	12.0496	12.0496	2.48904	negative	0.437828	0.5	-0.693147	negative
181	Yes	30	18-39 years	18-64 years	female	Yes	1-5 symptoms	5	Mild to moderate	No	No	No	No	Non-smoker	20.4284	No	No	Employed	University	Swiss	M6	187	negative	2.7	0.993252	negative	5.7	1.74047	11.1523	negative	4	1.38629	negative	negative	negative	positive	3.65	positive	10.92	positive	negative	3.64299	3.64299	1.2928	negative	1	1	0	negative
182	No	67	65+ years	65+ years	male	Yes	1-5 symptoms	5	Mild to moderate	No	No	No	No	Ex-smoker	23.4835	No	No	Retired	University	Non-Swiss	W2	22	positive	25.9	3.25424	positive	42.9	3.75887	485.392				positive
182	No	67	65+ years	65+ years	male	Yes	1-5 symptoms	5	Mild to moderate	No	No	No	No	Ex-smoker	23.4835	No	No	Retired	University	Non-Swiss	M1	39	positive	11.5	2.44235	positive	35.5	3.56953	335.093				positive
182	No	67	65+ years	65+ years	male	Yes	1-5 symptoms	5	Mild to moderate	No	No	No	No	Ex-smoker	23.4835	No	No	Retired	University	Non-Swiss	M3	96	positive	13.2	2.58022	positive	32	3.46574	273.708				positive
182	No	67	65+ years	65+ years	male	Yes	1-5 symptoms	5	Mild to moderate	No	No	No	No	Ex-smoker	23.4835	No	No	Retired	University	Non-Swiss	M6	209	positive	11.1	2.40695	positive	28.4	3.34639	217.065				positive
183	No	54	40-64 years	18-64 years	male	Yes	1-5 symptoms	3	Mild to moderate	No	No	No	No	Non-smoker	21.4996	No	No	Employed	Vocational training or specialized baccalaureate	Swiss	W2	16	positive	29.9	3.39786	positive	37.6	3.627	374.913				positive
183	No	54	40-64 years	18-64 years	male	Yes	1-5 symptoms	3	Mild to moderate	No	No	No	No	Non-smoker	21.4996	No	No	Employed	Vocational training or specialized baccalaureate	Swiss	M1	31	positive	18.8	2.93386	positive	27.8	3.32504	208.264				positive
183	No	54	40-64 years	18-64 years	male	Yes	1-5 symptoms	3	Mild to moderate	No	No	No	No	Non-smoker	21.4996	No	No	Employed	Vocational training or specialized baccalaureate	Swiss	M3	88	positive	12.8	2.54945	positive	22.3	3.10459	136.104				positive
183	No	54	40-64 years	18-64 years	male	Yes	1-5 symptoms	3	Mild to moderate	No	No	No	No	Non-smoker	21.4996	No	No	Employed	Vocational training or specialized baccalaureate	Swiss	M6	184	positive	8.6	2.15176	positive	9.8	2.28238	29.0785				positive
184	No	73	65+ years	65+ years	male	Yes	1-5 symptoms	4	Mild to moderate	No	No	Yes	No	Smoker	34.0136	No	No	Retired	Vocational training or specialized baccalaureate	Swiss	W2	17	positive	13.6	2.61007	positive	49.6	3.90399	645.527				positive
184	No	73	65+ years	65+ years	male	Yes	1-5 symptoms	4	Mild to moderate	No	No	Yes	No	Smoker	34.0136	No	No	Retired	Vocational training or specialized baccalaureate	Swiss	M1	30	positive	126.9	4.8434	positive	79.9	4.38078	1655.75				positive
184	No	73	65+ years	65+ years	male	Yes	1-5 symptoms	4	Mild to moderate	No	No	Yes	No	Smoker	34.0136	No	No	Retired	Vocational training or specialized baccalaureate	Swiss	M3	92	positive	154.9	5.04278	positive	71	4.26268	1310.37				positive
184	No	73	65+ years	65+ years	male	Yes	1-5 symptoms	4	Mild to moderate	No	No	Yes	No	Smoker	34.0136	No	No	Retired	Vocational training or specialized baccalaureate	Swiss	M6	183
185	No	46	40-64 years	18-64 years	male	Yes	≥6 symptoms	7	Mild to moderate	No	No	No	No	Non-smoker	25.1063	No	No	Employed	Higher technical school or college	Swiss	W2	20	positive	34.6	3.54385	positive	22.9	3.13114	143.23				positive
185	No	46	40-64 years	18-64 years	male	Yes	≥6 symptoms	7	Mild to moderate	No	No	No	No	Non-smoker	25.1063	No	No	Employed	Higher technical school or college	Swiss	M1	34	positive	6.9	1.93152	positive	16.1	2.77882	73.1428				positive
185	No	46	40-64 years	18-64 years	male	Yes	≥6 symptoms	7	Mild to moderate	No	No	No	No	Non-smoker	25.1063	No	No	Employed	Higher technical school or college	Swiss	M3	97	negative	5.4	1.6864	positive	12	2.48491	42.1889				positive
185	No	46	40-64 years	18-64 years	male	Yes	≥6 symptoms	7	Mild to moderate	No	No	No	No	Non-smoker	25.1063	No	No	Employed	Higher technical school or college	Swiss	M6	181	negative	3.1	1.1314	positive	7	1.94591	15.9204				positive
186	No	28	18-39 years	18-64 years	male	Yes	1-5 symptoms	3	Mild to moderate	No	No	No	No	Smoker	30.4012	No	No	Student	None or mandatory school	Swiss	W2	16	negative	1	0	negative	1	0	0.985025				negative
186	No	28	18-39 years	18-64 years	male	Yes	1-5 symptoms	3	Mild to moderate	No	No	No	No	Smoker	30.4012	No	No	Student	None or mandatory school	Swiss	M1	44	negative	1	0	negative	1	0	0.985025				negative
186	No	28	18-39 years	18-64 years	male	Yes	1-5 symptoms	3	Mild to moderate	No	No	No	No	Smoker	30.4012	No	No	Student	None or mandatory school	Swiss	M3	101	negative	1	0	negative	1	0	0.985025				negative
186	No	28	18-39 years	18-64 years	male	Yes	1-5 symptoms	3	Mild to moderate	No	No	No	No	Smoker	30.4012	No	No	Student	None or mandatory school	Swiss	M6	190	negative	1	0	negative	1	0	0.985025				negative
187	Yes	59	40-64 years	18-64 years	female	Yes	≥6 symptoms	12	Mild to moderate	No	No	No	No	Ex-smoker	30.8444	Yes	No	Employed	Vocational training or specialized baccalaureate	Non-Swiss	W2	17	positive	571.6	6.34844	positive	93.4	4.53689	2257	positive	29.5	3.38439	positive	positive	positive	positive	75.11	positive	36.09	positive	positive	194.628	194.628	5.27109	negative	48.5201	48.5201	3.88198	negative
187	Yes	59	40-64 years	18-64 years	female	Yes	≥6 symptoms	12	Mild to moderate	No	No	No	No	Ex-smoker	30.8444	Yes	No	Employed	Vocational training or specialized baccalaureate	Non-Swiss	M1	40	positive	78.7	4.36564	positive	61.7	4.12228	992.721	positive	34.9	3.55249	positive	positive	positive	positive	432.5	positive	154.1	positive	positive	101.513	101.513	4.62018	negative	36.7918	36.7918	3.60527	negative
187	Yes	59	40-64 years	18-64 years	female	Yes	≥6 symptoms	12	Mild to moderate	No	No	No	No	Ex-smoker	30.8444	Yes	No	Employed	Vocational training or specialized baccalaureate	Non-Swiss	M3	105	positive	14.9	2.70136	positive	54.5	3.9982	777.127	positive	34.8	3.54962	positive	positive	positive	positive	177.6	positive	189.9	positive	negative	28.9939	28.9939	3.36709	negative	10.1194	10.1194	2.31446	negative
187	Yes	59	40-64 years	18-64 years	female	Yes	≥6 symptoms	12	Mild to moderate	No	No	No	No	Ex-smoker	30.8444	Yes	No	Employed	Vocational training or specialized baccalaureate	Non-Swiss	M6	192	positive	2058.3	7.62964	positive	68.2	4.22244	1210.09	positive	30.2	3.40784	positive	positive	positive	positive	2401.5	positive	183.9	positive	positive	130.327	130.327	4.87005	positive	83.2639	83.2639	4.42202	negative
188	No	80	65+ years	65+ years	male	No	Asymptomatic	0	None	No	No	No	No	Non-smoker	22.7903	Yes		Retired	Vocational training or specialized baccalaureate	Swiss	W2	16	positive	131.6	4.87977	positive	29.5	3.38439	233.674				positive
188	No	80	65+ years	65+ years	male	No	Asymptomatic	0	None	No	No	No	No	Non-smoker	22.7903	Yes		Retired	Vocational training or specialized baccalaureate	Swiss	M1	30	positive	69.4	4.23989	positive	23.2	3.14415	146.862				positive
188	No	80	65+ years	65+ years	male	No	Asymptomatic	0	None	No	No	No	No	Non-smoker	22.7903	Yes		Retired	Vocational training or specialized baccalaureate	Swiss	M3	96	positive	37.1	3.61362	positive	27.3	3.30689	201.07				positive
188	No	80	65+ years	65+ years	male	No	Asymptomatic	0	None	No	No	No	No	Non-smoker	22.7903	Yes		Retired	Vocational training or specialized baccalaureate	Swiss	M6	181	positive	35.6	3.57235	positive	15.4	2.73437	67.2566				positive
189	Yes	61	40-64 years	18-64 years	female	Yes	≥6 symptoms	16	Severe to very severe	Yes	No	No	No	Ex-smoker	24.0346	No	No	Employed	Vocational training or specialized baccalaureate	Swiss	W2	22	positive	13.9	2.63189	positive	36.2	3.58906	348.117	positive	8.4	2.12823	positive	positive	positive	negative	0.4	positive	1.23	positive	negative	37.3134	37.3134	3.61935	negative	10.3391	10.3391	2.33594	negative
189	Yes	61	40-64 years	18-64 years	female	Yes	≥6 symptoms	16	Severe to very severe	Yes	No	No	No	Ex-smoker	24.0346	No	No	Employed	Vocational training or specialized baccalaureate	Swiss	M1	43	positive	38.7	3.65584	positive	66.3	4.19419	1144.32	positive	44.2	3.78872	positive	positive	positive	positive	384.5	positive	143.2	positive	positive	195.925	195.925	5.27773	positive	110.169	110.169	4.70201	negative
189	Yes	61	40-64 years	18-64 years	female	Yes	≥6 symptoms	16	Severe to very severe	Yes	No	No	No	Ex-smoker	24.0346	No	No	Employed	Vocational training or specialized baccalaureate	Swiss	M3	87	positive	47.2	3.85439	positive	102.5	4.62986	2714.93	positive	57.2	4.04655	positive	positive	positive	positive	993	positive	172.7	positive	positive	161.29	161.29	5.08321	positive	75.5287	75.5287	4.32451	negative
189	Yes	61	40-64 years	18-64 years	female	Yes	≥6 symptoms	16	Severe to very severe	Yes	No	No	No	Ex-smoker	24.0346	No	No	Employed	Vocational training or specialized baccalaureate	Swiss	M6	194	positive	38.3	3.64545	positive	61.1	4.11251	973.744	positive	14.1	2.64617	positive	positive	positive	positive	1233	positive	133.6	positive	positive	80	80	4.38203	negative	46.0829	46.0829	3.83044	negative
190	No	72	65+ years	65+ years	male	Yes	1-5 symptoms	4	Severe to very severe	Yes	Yes	Yes	No	Ex-smoker	23.3556	No	No	Retired	Higher technical school or college	Swiss	W2
190	No	72	65+ years	65+ years	male	Yes	1-5 symptoms	4	Severe to very severe	Yes	Yes	Yes	No	Ex-smoker	23.3556	No	No	Retired	Higher technical school or college	Swiss	M1
190	No	72	65+ years	65+ years	male	Yes	1-5 symptoms	4	Severe to very severe	Yes	Yes	Yes	No	Ex-smoker	23.3556	No	No	Retired	Higher technical school or college	Swiss	M3	93	positive	93.6	4.53903	positive	123	4.81218	3902.06				positive
190	No	72	65+ years	65+ years	male	Yes	1-5 symptoms	4	Severe to very severe	Yes	Yes	Yes	No	Ex-smoker	23.3556	No	No	Retired	Higher technical school or college	Swiss	M6	186
191	No	41	40-64 years	18-64 years	female	Yes	1-5 symptoms	4	Mild to moderate	No	No	No	No	Non-smoker	25.8645	No	No	Employed	Vocational training or specialized baccalaureate	Non-Swiss	W2	15	positive	28.8	3.36038	positive	24.3	3.19048	160.569				positive
191	No	41	40-64 years	18-64 years	female	Yes	1-5 symptoms	4	Mild to moderate	No	No	No	No	Non-smoker	25.8645	No	No	Employed	Vocational training or specialized baccalaureate	Non-Swiss	M1	31	positive	15.4	2.73437	positive	27.3	3.30689	201.07				positive
191	No	41	40-64 years	18-64 years	female	Yes	1-5 symptoms	4	Mild to moderate	No	No	No	No	Non-smoker	25.8645	No	No	Employed	Vocational training or specialized baccalaureate	Non-Swiss	M3	93	positive	10	2.30259	positive	28.2	3.33932	214.111				positive
191	No	41	40-64 years	18-64 years	female	Yes	1-5 symptoms	4	Mild to moderate	No	No	No	No	Non-smoker	25.8645	No	No	Employed	Vocational training or specialized baccalaureate	Non-Swiss	M6	185	positive	14.4	2.66723	positive	15.3	2.72785	66.4359				positive
192	No	52	40-64 years	18-64 years	female	No	Asymptomatic	0	None	No	No	No	No	Smoker	21.7365	No	No	Employed	Vocational training or specialized baccalaureate	Swiss	W2	14	negative	1.3	0.262364	positive	9	2.19722	24.9162				positive
192	No	52	40-64 years	18-64 years	female	No	Asymptomatic	0	None	No	No	No	No	Smoker	21.7365	No	No	Employed	Vocational training or specialized baccalaureate	Swiss	M1	29	positive	464.9	6.14182	positive	16.4	2.79728	75.7413				positive
192	No	52	40-64 years	18-64 years	female	No	Asymptomatic	0	None	No	No	No	No	Smoker	21.7365	No	No	Employed	Vocational training or specialized baccalaureate	Swiss	M3	91	positive	350.9	5.8605	positive	15.3	2.72785	66.4359				positive
192	No	52	40-64 years	18-64 years	female	No	Asymptomatic	0	None	No	No	No	No	Smoker	21.7365	No	No	Employed	Vocational training or specialized baccalaureate	Swiss	M6	184	positive	197.3	5.28473	positive	7.6	2.02815	18.4078				positive
193	No	28	18-39 years	18-64 years	female	Yes	≥6 symptoms	7	Mild to moderate	No	No	No	No	Smoker	18.5901	No	No	Employed	University	Swiss	W2	15	positive	159.9	5.07455	positive	54.7	4.00186	782.758				positive
193	No	28	18-39 years	18-64 years	female	Yes	≥6 symptoms	7	Mild to moderate	No	No	No	No	Smoker	18.5901	No	No	Employed	University	Swiss	M1	48	positive	8.4	2.12823	positive	24.5	3.19867	163.127				positive
193	No	28	18-39 years	18-64 years	female	Yes	≥6 symptoms	7	Mild to moderate	No	No	No	No	Smoker	18.5901	No	No	Employed	University	Swiss	M3	92	positive	8.5	2.14007	positive	13.2	2.58022	50.3695				positive
193	No	28	18-39 years	18-64 years	female	Yes	≥6 symptoms	7	Mild to moderate	No	No	No	No	Smoker	18.5901	No	No	Employed	University	Swiss	M6	183	positive	10	2.30259	positive	6	1.79176	12.1772				positive
194	No	21	18-39 years	18-64 years	female	Yes	≥6 symptoms	7	Severe to very severe	No	No	No	No	Non-smoker	20.0796	No	No	Student	Vocational training or specialized baccalaureate	Swiss	W2	15	positive	14.3	2.66026	positive	10.5	2.35138	32.9852				positive
194	No	21	18-39 years	18-64 years	female	Yes	≥6 symptoms	7	Severe to very severe	No	No	No	No	Non-smoker	20.0796	No	No	Student	Vocational training or specialized baccalaureate	Swiss	M1	30	positive	18.5	2.91777	positive	17.7	2.87356	87.5277				positive
194	No	21	18-39 years	18-64 years	female	Yes	≥6 symptoms	7	Severe to very severe	No	No	No	No	Non-smoker	20.0796	No	No	Student	Vocational training or specialized baccalaureate	Swiss	M3	92	positive	8.8	2.17475	positive	19.9	2.99072	109.423				positive
194	No	21	18-39 years	18-64 years	female	Yes	≥6 symptoms	7	Severe to very severe	No	No	No	No	Non-smoker	20.0796	No	No	Student	Vocational training or specialized baccalaureate	Swiss	M6	182	positive	13.4	2.59525	positive	22.9	3.13114	143.23				positive
195	No	67	65+ years	65+ years	female	Yes	≥6 symptoms	12	Severe to very severe	No	No	No	No	Non-smoker	25.5102	No	No	Retired	University	Non-Swiss	W2	17	positive	140.3	4.94378	positive	128.8	4.85826	4277.05				positive
195	No	67	65+ years	65+ years	female	Yes	≥6 symptoms	12	Severe to very severe	No	No	No	No	Non-smoker	25.5102	No	No	Retired	University	Non-Swiss	M1	31	positive	51.7	3.94546	positive	150.3	5.01263	5817.79				positive
195	No	67	65+ years	65+ years	female	Yes	≥6 symptoms	12	Severe to very severe	No	No	No	No	Non-smoker	25.5102	No	No	Retired	University	Non-Swiss	M3	94	positive	16.2	2.78501	positive	111	4.70953	3181				positive
195	No	67	65+ years	65+ years	female	Yes	≥6 symptoms	12	Severe to very severe	No	No	No	No	Non-smoker	25.5102	No	No	Retired	University	Non-Swiss	M6	191	positive	16.3358	2.79336	positive	66.7	4.2002	1158.01				positive
196	No	31	18-39 years	18-64 years	male	Yes	1-5 symptoms	3	Severe to very severe	No	No	No	No	Smoker	26.2773	No	No	Employed	Higher technical school or college	Swiss	W2	14	positive	7.4	2.00148	negative	4.9	1.58924	8.64003				positive
196	No	31	18-39 years	18-64 years	male	Yes	1-5 symptoms	3	Severe to very severe	No	No	No	No	Smoker	26.2773	No	No	Employed	Higher technical school or college	Swiss	M1	39	negative	4.6	1.52606	positive	8.6	2.15176	22.9559				positive
196	No	31	18-39 years	18-64 years	male	Yes	1-5 symptoms	3	Severe to very severe	No	No	No	No	Smoker	26.2773	No	No	Employed	Higher technical school or college	Swiss	M3	95	negative	4.8	1.56862	negative	4.9	1.58924	8.64003				negative
196	No	31	18-39 years	18-64 years	male	Yes	1-5 symptoms	3	Severe to very severe	No	No	No	No	Smoker	26.2773	No	No	Employed	Higher technical school or college	Swiss	M6	187	positive	6.5	1.8718	negative	3.9	1.36098	5.95135				positive
197	No	25	18-39 years	18-64 years	female	Yes	1-5 symptoms	1	Mild to moderate	No	No	No	No	Non-smoker	20.3125	No	No	Employed	University	Non-Swiss	W2	18	positive	122.1	4.80484	positive	76.9	4.34251	1534.81				positive
197	No	25	18-39 years	18-64 years	female	Yes	1-5 symptoms	1	Mild to moderate	No	No	No	No	Non-smoker	20.3125	No	No	Employed	University	Non-Swiss	M1	30	positive	71	4.26268	positive	63.8	4.15575	1060.59				positive
197	No	25	18-39 years	18-64 years	female	Yes	1-5 symptoms	1	Mild to moderate	No	No	No	No	Non-smoker	20.3125	No	No	Employed	University	Non-Swiss	M3	94	positive	12	2.48491	positive	53.6	3.98155	752.037				positive
197	No	25	18-39 years	18-64 years	female	Yes	1-5 symptoms	1	Mild to moderate	No	No	No	No	Non-smoker	20.3125	No	No	Employed	University	Non-Swiss	M6	186	positive	9.9	2.29253	positive	23.5	3.157	150.539				positive
198	No	25	18-39 years	18-64 years	male	Yes	1-5 symptoms	4	Mild to moderate	No	No	No	No	Non-smoker	23.4131	No	No	Employed	University	Non-Swiss	W2	13	positive	67	4.20469	positive	14.4	2.66723	59.2774				positive
198	No	25	18-39 years	18-64 years	male	Yes	1-5 symptoms	4	Mild to moderate	No	No	No	No	Non-smoker	23.4131	No	No	Employed	University	Non-Swiss	M1	30	positive	36.3	3.59182	positive	14.7	2.68785	61.6181				positive
198	No	25	18-39 years	18-64 years	male	Yes	1-5 symptoms	4	Mild to moderate	No	No	No	No	Non-smoker	23.4131	No	No	Employed	University	Non-Swiss	M3	72	positive	21.5	3.06805	positive	12	2.48491	42.1889				positive
198	No	25	18-39 years	18-64 years	male	Yes	1-5 symptoms	4	Mild to moderate	No	No	No	No	Non-smoker	23.4131	No	No	Employed	University	Non-Swiss	M6	182	positive	16.1	2.77882	positive	13.8	2.62467	54.7325				positive
199	No	24	18-39 years	18-64 years	male	Yes	≥6 symptoms	8	Mild to moderate	No	No	No	No	Non-smoker	22.0968	No	No	Student	University	Swiss	W2	18	positive	31.6	3.45316	positive	19.3	2.96011	103.208				positive
199	No	24	18-39 years	18-64 years	male	Yes	≥6 symptoms	8	Mild to moderate	No	No	No	No	Non-smoker	22.0968	No	No	Student	University	Swiss	M1	41	negative	6.3	1.84055	positive	11.9	2.47654	41.54				positive
199	No	24	18-39 years	18-64 years	male	Yes	≥6 symptoms	8	Mild to moderate	No	No	No	No	Non-smoker	22.0968	No	No	Student	University	Swiss	M3	97	negative	5.6	1.72277	positive	12.4	2.5177	44.835				positive
199	No	24	18-39 years	18-64 years	male	Yes	≥6 symptoms	8	Mild to moderate	No	No	No	No	Non-smoker	22.0968	No	No	Student	University	Swiss	M6	189	positive	9.2	2.2192	positive	12.1	2.49321	42.8429				positive
200	Yes	57	40-64 years	18-64 years	female	Yes	1-5 symptoms	1	Mild to moderate	No	No	No	No	Non-smoker	27.9155	No	No	Unemployed or other	Higher technical school or college	Swiss	W2	14	negative	1	0	negative	1	0	0.985025	negative	1	0	negative	negative	negative	negative	0.4	negative	0.05	negative	negative	1	1	0	negative	0.728332	0.728332	-0.316998	negative
200	Yes	57	40-64 years	18-64 years	female	Yes	1-5 symptoms	1	Mild to moderate	No	No	No	No	Non-smoker	27.9155	No	No	Unemployed or other	Higher technical school or college	Swiss	M1	35	negative	1	0	negative	1	0	0.985025	negative	1	0	negative	negative	negative	negative	0.4	negative	0.052	negative	negative	1	1	0	negative	1	1	0	negative
200	Yes	57	40-64 years	18-64 years	female	Yes	1-5 symptoms	1	Mild to moderate	No	No	No	No	Non-smoker	27.9155	No	No	Unemployed or other	Higher technical school or college	Swiss	M3	91	negative	1	0	negative	1	0	0.985025	negative	1	0	negative	negative	negative	negative	0.4	negative	0.047	negative	negative	1	1	0	negative	1	1	0	negative
200	Yes	57	40-64 years	18-64 years	female	Yes	1-5 symptoms	1	Mild to moderate	No	No	No	No	Non-smoker	27.9155	No	No	Unemployed or other	Higher technical school or college	Swiss	M6	188	negative	1	0	negative	1	0	0.985025	negative	1	0	negative	negative	negative	negative	0.4	negative	0.048	negative	negative	1	1	0	negative	0.677048	0.677048	-0.390013	negative
201	No	25	18-39 years	18-64 years	female	Yes	≥6 symptoms	14	Severe to very severe	No	No	No	No	Ex-smoker	21.5139	No	No	Employed	Vocational training or specialized baccalaureate	Swiss	W2	18	positive	65.8	4.18662	positive	43.5	3.77276	498.8				positive
201	No	25	18-39 years	18-64 years	female	Yes	≥6 symptoms	14	Severe to very severe	No	No	No	No	Ex-smoker	21.5139	No	No	Employed	Vocational training or specialized baccalaureate	Swiss	M1	31	positive	46.4	3.8373	positive	55.1	4.00915	794.082				positive
201	No	25	18-39 years	18-64 years	female	Yes	≥6 symptoms	14	Severe to very severe	No	No	No	No	Ex-smoker	21.5139	No	No	Employed	Vocational training or specialized baccalaureate	Swiss	M3	87	positive	26.3	3.26957	positive	44.8	3.80221	528.48				positive
201	No	25	18-39 years	18-64 years	female	Yes	≥6 symptoms	14	Severe to very severe	No	No	No	No	Ex-smoker	21.5139	No	No	Employed	Vocational training or specialized baccalaureate	Swiss	M6	193	positive	37.2	3.61631	positive	31.9	3.46261	272.046				positive
202	No	61	40-64 years	18-64 years	female	Yes	1-5 symptoms	4	Mild to moderate	No	No	No	No	Ex-smoker	23.3377	No	No	Employed	Higher technical school or college	Swiss	W2	17	positive	13.7	2.6174	negative	2.6	0.955511	3.20518				positive
202	No	61	40-64 years	18-64 years	female	Yes	1-5 symptoms	4	Mild to moderate	No	No	No	No	Ex-smoker	23.3377	No	No	Employed	Higher technical school or college	Swiss	M1	31	negative	3.4	1.22378	negative	3.6	1.28093	5.24251				negative
202	No	61	40-64 years	18-64 years	female	Yes	1-5 symptoms	4	Mild to moderate	No	No	No	No	Ex-smoker	23.3377	No	No	Employed	Higher technical school or college	Swiss	M3	101	negative	1.9	0.641854	negative	4.6	1.52606	7.78076				negative
202	No	61	40-64 years	18-64 years	female	Yes	1-5 symptoms	4	Mild to moderate	No	No	No	No	Ex-smoker	23.3377	No	No	Employed	Higher technical school or college	Swiss	M6	185	negative	2.1	0.741937	negative	3.8	1.335	5.71006				negative
203	Yes	73	65+ years	65+ years	male	No	Asymptomatic	0	None	No	No	No	No	Non-smoker	33.6593	No	No	Retired	Vocational training or specialized baccalaureate	Swiss	W2	14	positive	354.7	5.87127	positive	37.8	3.63231	378.823	negative	3.3	1.19392	positive	positive	positive	positive	7.5	negative	0.775	positive	positive	53.5045	53.5045	3.97977	negative	33.3778	33.3778	3.50789	negative
203	Yes	73	65+ years	65+ years	male	No	Asymptomatic	0	None	No	No	No	No	Non-smoker	33.6593	No	No	Retired	Vocational training or specialized baccalaureate	Swiss	M1	31	positive	233.4	5.45275	positive	41.9	3.73529	463.453	positive	16.3	2.79117	positive	positive	positive	positive	122.3	positive	16.51	positive	positive	98.4252	98.4252	4.5893	negative	44.7427	44.7427	3.80093	negative
203	Yes	73	65+ years	65+ years	male	No	Asymptomatic	0	None	No	No	No	No	Non-smoker	33.6593	No	No	Retired	Vocational training or specialized baccalaureate	Swiss	M3	94	positive	31.3	3.44362	positive	53	3.97029	735.541	positive	8.4	2.12823	positive	positive	positive	positive	163.9	positive	34.99	positive	positive	54.9149	54.9149	4.00578	negative	21.6263	21.6263	3.07391	negative
203	Yes	73	65+ years	65+ years	male	No	Asymptomatic	0	None	No	No	No	No	Non-smoker	33.6593	No	No	Retired	Vocational training or specialized baccalaureate	Swiss	M6	185	positive	22.5	3.11352	positive	18.9	2.93916	99.1666	negative	3.5	1.25276	positive	positive	positive	positive	150.2	positive	19.08	positive	negative	15.0489	15.0489	2.71131	negative	2.62536	2.62536	0.965218	negative
204	No	78	65+ years	65+ years	female	No	Asymptomatic	0	None	No	No	No	No	Ex-smoker	25.2826	No	No	Unemployed or other	Vocational training or specialized baccalaureate	Swiss	W2	18
204	No	78	65+ years	65+ years	female	No	Asymptomatic	0	None	No	No	No	No	Ex-smoker	25.2826	No	No	Unemployed or other	Vocational training or specialized baccalaureate	Swiss	M1	30	positive	159	5.0689	positive	75.6	4.32546	1483.83				positive
204	No	78	65+ years	65+ years	female	No	Asymptomatic	0	None	No	No	No	No	Ex-smoker	25.2826	No	No	Unemployed or other	Vocational training or specialized baccalaureate	Swiss	M3	98	positive	83.7	4.42724	positive	171.3	5.14342	7552				positive
204	No	78	65+ years	65+ years	female	No	Asymptomatic	0	None	No	No	No	No	Ex-smoker	25.2826	No	No	Unemployed or other	Vocational training or specialized baccalaureate	Swiss	M6	182	positive	47.5	3.86073	positive	71	4.26268	1310.37				positive
205	No	26	18-39 years	18-64 years	female	Yes	≥6 symptoms	12	Mild to moderate	No	No	No	No	Non-smoker	21.7079	No	No	Employed	Higher technical school or college	Swiss	W2	18	positive	112.4	4.72206	positive	42.7	3.7542	480.964				positive
205	No	26	18-39 years	18-64 years	female	Yes	≥6 symptoms	12	Mild to moderate	No	No	No	No	Non-smoker	21.7079	No	No	Employed	Higher technical school or college	Swiss	M1	30	positive	92.2	4.52396	positive	41.6	3.7281	456.97				positive
205	No	26	18-39 years	18-64 years	female	Yes	≥6 symptoms	12	Mild to moderate	No	No	No	No	Non-smoker	21.7079	No	No	Employed	Higher technical school or college	Swiss	M3	91	positive	31.8	3.45947	positive	31.1	3.43721	258.93				positive
205	No	26	18-39 years	18-64 years	female	Yes	≥6 symptoms	12	Mild to moderate	No	No	No	No	Non-smoker	21.7079	No	No	Employed	Higher technical school or college	Swiss	M6	178	positive	19.8	2.98568	positive	19.9	2.99072	109.423				positive
206	No	34	18-39 years	18-64 years	female	Yes	1-5 symptoms	3	Mild to moderate	No	No	No	No	Non-smoker	25.1559	No	No	Employed	Higher technical school or college	Swiss	W2	14	positive	96	4.56435	positive	64.6	4.16821	1087.03				positive
206	No	34	18-39 years	18-64 years	female	Yes	1-5 symptoms	3	Mild to moderate	No	No	No	No	Non-smoker	25.1559	No	No	Employed	Higher technical school or college	Swiss	M1	29	positive	17.9	2.8848	positive	25.4	3.23475	174.889				positive
206	No	34	18-39 years	18-64 years	female	Yes	1-5 symptoms	3	Mild to moderate	No	No	No	No	Non-smoker	25.1559	No	No	Employed	Higher technical school or college	Swiss	M3	92	positive	20.7	3.03013	positive	53.2	3.97406	741.019				positive
206	No	34	18-39 years	18-64 years	female	Yes	1-5 symptoms	3	Mild to moderate	No	No	No	No	Non-smoker	25.1559	No	No	Employed	Higher technical school or college	Swiss	M6	183	positive	33	3.49651	positive	39.5	3.6763	412.875				positive
207	No	26	18-39 years	18-64 years	female	Yes	≥6 symptoms	10	Mild to moderate	No	No	No	No	Non-smoker	26.3702	No	No	Employed	Vocational training or specialized baccalaureate	Swiss	W2	17	positive	27.9	3.32863	positive	32.5	3.48124	282.096				positive
207	No	26	18-39 years	18-64 years	female	Yes	≥6 symptoms	10	Mild to moderate	No	No	No	No	Non-smoker	26.3702	No	No	Employed	Vocational training or specialized baccalaureate	Swiss	M1	45	positive	8	2.07944	positive	37.6	3.627	374.913				positive
207	No	26	18-39 years	18-64 years	female	Yes	≥6 symptoms	10	Mild to moderate	No	No	No	No	Non-smoker	26.3702	No	No	Employed	Vocational training or specialized baccalaureate	Swiss	M3	94	negative	4.7	1.54756	positive	31.7	3.45632	268.737				positive
207	No	26	18-39 years	18-64 years	female	Yes	≥6 symptoms	10	Mild to moderate	No	No	No	No	Non-smoker	26.3702	No	No	Employed	Vocational training or specialized baccalaureate	Swiss	M6	188	negative	4.6	1.52606	positive	25.9	3.25424	181.601				positive
208	No	39	18-39 years	18-64 years	female	Yes	1-5 symptoms	5	Mild to moderate	No	No	Yes	No	Non-smoker	19.487	No	No	Employed	Higher technical school or college	Swiss	W2	21	positive	33.3	3.50556	positive	13.5	2.60269	52.5283				positive
208	No	39	18-39 years	18-64 years	female	Yes	1-5 symptoms	5	Mild to moderate	No	No	Yes	No	Non-smoker	19.487	No	No	Employed	Higher technical school or college	Swiss	M1	35	positive	9.1	2.20827	positive	19.9	2.99072	109.423				positive
208	No	39	18-39 years	18-64 years	female	Yes	1-5 symptoms	5	Mild to moderate	No	No	Yes	No	Non-smoker	19.487	No	No	Employed	Higher technical school or college	Swiss	M3	91	negative	6	1.79176	positive	15.1	2.71469	64.8098				positive
208	No	39	18-39 years	18-64 years	female	Yes	1-5 symptoms	5	Mild to moderate	No	No	Yes	No	Non-smoker	19.487	No	No	Employed	Higher technical school or college	Swiss	M6	182
209	No	65	65+ years	65+ years	female	Yes	1-5 symptoms	3	Mild to moderate	No	No	No	No	Ex-smoker	24.2215	No	No	Employed	Higher technical school or college	Swiss	W2	14	positive	35.5	3.56953	positive	13.9	2.63189	55.4774				positive
209	No	65	65+ years	65+ years	female	Yes	1-5 symptoms	3	Mild to moderate	No	No	No	No	Ex-smoker	24.2215	No	No	Employed	Higher technical school or college	Swiss	M1	28	positive	14.4	2.66723	positive	19.1	2.94969	101.177				positive
209	No	65	65+ years	65+ years	female	Yes	1-5 symptoms	3	Mild to moderate	No	No	No	No	Ex-smoker	24.2215	No	No	Employed	Higher technical school or college	Swiss	M3	92	positive	12.6	2.5337	positive	17.6	2.8679	86.5907				positive
209	No	65	65+ years	65+ years	female	Yes	1-5 symptoms	3	Mild to moderate	No	No	No	No	Ex-smoker	24.2215	No	No	Employed	Higher technical school or college	Swiss	M6	182	positive	12.0219	2.48673	positive	12.8	2.54945	47.5619				positive
210	No	25	18-39 years	18-64 years	male	No	Asymptomatic	0	None	No	No	No	No	Non-smoker	22.921	No	No	Student	Vocational training or specialized baccalaureate	Swiss	W2	17	positive	53.6	3.98155	positive	36.7	3.60278	357.573				positive
210	No	25	18-39 years	18-64 years	male	No	Asymptomatic	0	None	No	No	No	No	Non-smoker	22.921	No	No	Student	Vocational training or specialized baccalaureate	Swiss	M1	34	positive	30.9	3.43076	positive	40.4	3.69883	431.498				positive
210	No	25	18-39 years	18-64 years	male	No	Asymptomatic	0	None	No	No	No	No	Non-smoker	22.921	No	No	Student	Vocational training or specialized baccalaureate	Swiss	M3	95	positive	22.2	3.10009	positive	39	3.66356	402.707				positive
210	No	25	18-39 years	18-64 years	male	No	Asymptomatic	0	None	No	No	No	No	Non-smoker	22.921	No	No	Student	Vocational training or specialized baccalaureate	Swiss	M6	181	positive	18.5	2.91777	positive	19.3	2.96011	103.208				positive
211	No	48	40-64 years	18-64 years	male	Yes	1-5 symptoms	4	Mild to moderate	No	No	No	No	Non-smoker	21.2953	No	No	Employed	University	Swiss	W2	18	positive	98.8	4.5931	positive	48	3.8712	605.207				positive
211	No	48	40-64 years	18-64 years	male	Yes	1-5 symptoms	4	Mild to moderate	No	No	No	No	Non-smoker	21.2953	No	No	Employed	University	Swiss	M1	31	positive	50.9	3.92986	positive	60.1	4.09601	942.524				positive
211	No	48	40-64 years	18-64 years	male	Yes	1-5 symptoms	4	Mild to moderate	No	No	No	No	Non-smoker	21.2953	No	No	Employed	University	Swiss	M3	92	positive	7.2	1.97408	positive	63.5	4.15104	1050.75				positive
211	No	48	40-64 years	18-64 years	male	Yes	1-5 symptoms	4	Mild to moderate	No	No	No	No	Non-smoker	21.2953	No	No	Employed	University	Swiss	M6	182	negative	5.8	1.75786	positive	28.8	3.36038	223.033				positive
212	No	25	18-39 years	18-64 years	female	No	Asymptomatic	0	None	No	No	No	No	Non-smoker	20.3244	No	No	Employed	University	Swiss	W2	13	positive	12.9	2.55723	positive	22.6	3.11795	139.644				positive
212	No	25	18-39 years	18-64 years	female	No	Asymptomatic	0	None	No	No	No	No	Non-smoker	20.3244	No	No	Employed	University	Swiss	M1	28	positive	9.1	2.20827	positive	14.7	2.68785	61.6181				positive
212	No	25	18-39 years	18-64 years	female	No	Asymptomatic	0	None	No	No	No	No	Non-smoker	20.3244	No	No	Employed	University	Swiss	M3
212	No	25	18-39 years	18-64 years	female	No	Asymptomatic	0	None	No	No	No	No	Non-smoker	20.3244	No	No	Employed	University	Swiss	M6
213	No	40	40-64 years	18-64 years	female	No	Asymptomatic	0	None	No	No	No	No	Smoker	27.6817	No	No	Employed	Higher technical school or college	Swiss	W2	20	negative	1	0	negative	4.3	1.45862	6.96664				negative
213	No	40	40-64 years	18-64 years	female	No	Asymptomatic	0	None	No	No	No	No	Smoker	27.6817	No	No	Employed	Higher technical school or college	Swiss	M1	40	negative	1.5	0.405465	negative	4.3	1.45862	6.96664				negative
213	No	40	40-64 years	18-64 years	female	No	Asymptomatic	0	None	No	No	No	No	Smoker	27.6817	No	No	Employed	Higher technical school or college	Swiss	M3	92	negative	1.1	0.0953102	negative	3.2	1.16315	4.36751				negative
213	No	40	40-64 years	18-64 years	female	No	Asymptomatic	0	None	No	No	No	No	Smoker	27.6817	No	No	Employed	Higher technical school or college	Swiss	M6	183	negative	1	0	negative	2.1	0.741937	2.37409				negative
214	No	67	65+ years	65+ years	female	Yes	1-5 symptoms	3	Mild to moderate	No	No	Yes	No	Non-smoker	26.398	Yes	Yes	Retired	Vocational training or specialized baccalaureate	Swiss	W2	16	positive	9.8	2.28238	positive	14	2.63906	56.2273				positive
214	No	67	65+ years	65+ years	female	Yes	1-5 symptoms	3	Mild to moderate	No	No	Yes	No	Non-smoker	26.398	Yes	Yes	Retired	Vocational training or specialized baccalaureate	Swiss	M1	31	positive	8.4	2.12823	positive	17.5	2.8622	85.6588				positive
214	No	67	65+ years	65+ years	female	Yes	1-5 symptoms	3	Mild to moderate	No	No	Yes	No	Non-smoker	26.398	Yes	Yes	Retired	Vocational training or specialized baccalaureate	Swiss	M3	94	positive	10.7	2.37024	positive	39	3.66356	402.707				positive
214	No	67	65+ years	65+ years	female	Yes	1-5 symptoms	3	Mild to moderate	No	No	Yes	No	Non-smoker	26.398	Yes	Yes	Retired	Vocational training or specialized baccalaureate	Swiss	M6	185
215	Yes	37	18-39 years	18-64 years	male	No	Asymptomatic	0	None	No	No	No	No	Non-smoker	23.7022	No	No	Employed	University	Swiss	W2	14	positive	83	4.41884	positive	29.8	3.39451	238.311	positive	24.1	3.18221	positive	positive	positive	positive	9.96	positive	28.54	positive	negative	14.5518	14.5518	2.67772	negative	0.54407	0.54407	-0.608678	negative
215	Yes	37	18-39 years	18-64 years	male	No	Asymptomatic	0	None	No	No	No	No	Non-smoker	23.7022	No	No	Employed	University	Swiss	M1	29	positive	134.8	4.90379	positive	42.6	3.75185	478.757	positive	30.5	3.41773	positive	positive	positive	positive	35.75	positive	55.27	positive	negative	17.2384	17.2384	2.84714	negative	1.89861	1.89861	0.641124	negative
215	Yes	37	18-39 years	18-64 years	male	No	Asymptomatic	0	None	No	No	No	No	Non-smoker	23.7022	No	No	Employed	University	Swiss	M3	92	positive	44.3	3.79098	positive	43.8	3.77963	505.573	positive	21.4	3.06339	positive	positive	positive	positive	112.3	positive	87.55	positive	negative	7.91766	7.91766	2.0691	negative	0.754148	0.754148	-0.282167	negative
215	Yes	37	18-39 years	18-64 years	male	No	Asymptomatic	0	None	No	No	No	No	Non-smoker	23.7022	No	No	Employed	University	Swiss	M6	181	positive	60	4.09434	positive	37.2	3.61631	367.156	positive	10	2.30259	positive	positive	positive	positive	122.5	positive	58.46	positive
216	No	36	18-39 years	18-64 years	male	Yes	1-5 symptoms	2	Mild to moderate	No	No	No	No	Non-smoker	23.8884	No	No	Employed	University	Swiss	W2	15	positive	250.3	5.52266	positive	21.4	3.06339	125.756				positive
216	No	36	18-39 years	18-64 years	male	Yes	1-5 symptoms	2	Mild to moderate	No	No	No	No	Non-smoker	23.8884	No	No	Employed	University	Swiss	M1	32	positive	102.9	4.63376	positive	41.1	3.71601	446.268				positive
216	No	36	18-39 years	18-64 years	male	Yes	1-5 symptoms	2	Mild to moderate	No	No	No	No	Non-smoker	23.8884	No	No	Employed	University	Swiss	M3	106	positive	24.3	3.19048	positive	34.6	3.54385	318.713				positive
216	No	36	18-39 years	18-64 years	male	Yes	1-5 symptoms	2	Mild to moderate	No	No	No	No	Non-smoker	23.8884	No	No	Employed	University	Swiss	M6	183	positive	8.1	2.09186	positive	9.2	2.2192	25.9265				positive
217	Yes	32	18-39 years	18-64 years	male	Yes	1-5 symptoms	2	Mild to moderate	No	No	No	No	Smoker	26.3329	No	No	Employed	None or mandatory school	Swiss	W2	14	positive	827.4	6.71829	positive	98.9	4.59411	2528.7	positive	30.9	3.43076	positive	positive	positive	positive	19.17	positive	27.21	positive	positive	130.259	130.259	4.86953	negative	29.4377	29.4377	3.38228	negative
217	Yes	32	18-39 years	18-64 years	male	Yes	1-5 symptoms	2	Mild to moderate	No	No	No	No	Smoker	26.3329	No	No	Employed	None or mandatory school	Swiss	M1	31	positive	123.6	4.81705	positive	33.2	3.50255	294.053	positive	23.8	3.16969	positive	positive	positive	positive	72.83	positive	46.96	positive	positive	51.8941	51.8941	3.94921	negative	7.75795	7.75795	2.04872	negative
217	Yes	32	18-39 years	18-64 years	male	Yes	1-5 symptoms	2	Mild to moderate	No	No	No	No	Smoker	26.3329	No	No	Employed	None or mandatory school	Swiss	M3	94	positive	138.3	4.92943	positive	39.2	3.66868	406.759	positive	15.6	2.74727	positive	positive	positive	positive	112.3	positive	118.3	positive	positive	63.1313	63.1313	4.14522	negative	11.8821	11.8821	2.47504	negative
217	Yes	32	18-39 years	18-64 years	male	Yes	1-5 symptoms	2	Mild to moderate	No	No	No	No	Smoker	26.3329	No	No	Employed	None or mandatory school	Swiss	M6	182	positive	67.1	4.20618	positive	46	3.82864	556.641	positive	11.4	2.43361	positive	positive	positive	positive	97.4	positive	91.87	positive	negative	44.9438	44.9438	3.80541	negative	5.61798	5.61798	1.72597	negative
218	No	64	40-64 years	18-64 years	male	Yes	1-5 symptoms	5	Mild to moderate	No	No	No	No	Non-smoker	26.8406	Yes	No	Retired	Vocational training or specialized baccalaureate	Swiss	W2	10	positive	207.3	5.33417	positive	32.5	3.48124	282.096				positive
218	No	64	40-64 years	18-64 years	male	Yes	1-5 symptoms	5	Mild to moderate	No	No	No	No	Non-smoker	26.8406	Yes	No	Retired	Vocational training or specialized baccalaureate	Swiss	M1	30	positive	250.4	5.52306	positive	62.3	4.13196	1011.88				positive
218	No	64	40-64 years	18-64 years	male	Yes	1-5 symptoms	5	Mild to moderate	No	No	No	No	Non-smoker	26.8406	Yes	No	Retired	Vocational training or specialized baccalaureate	Swiss	M3	87	positive	20.6	3.02529	positive	29.9	3.39786	239.866				positive
218	No	64	40-64 years	18-64 years	male	Yes	1-5 symptoms	5	Mild to moderate	No	No	No	No	Non-smoker	26.8406	Yes	No	Retired	Vocational training or specialized baccalaureate	Swiss	M6	181	positive	35.8	3.57795	positive	41.3	3.72086	450.533				positive
219	No	75	65+ years	65+ years	male	Yes	≥6 symptoms	8	Mild to moderate	No	No	Yes	No	Non-smoker	26.8809	No	No	Retired	University	Non-Swiss	W2	13	positive	433.1	6.07097	positive	124.5	4.82431	3997.38				positive
219	No	75	65+ years	65+ years	male	Yes	≥6 symptoms	8	Mild to moderate	No	No	Yes	No	Non-smoker	26.8809	No	No	Retired	University	Non-Swiss	M1	29	positive	169.7	5.13403	positive	138.1	4.92798	4914.38				positive
219	No	75	65+ years	65+ years	male	Yes	≥6 symptoms	8	Mild to moderate	No	No	Yes	No	Non-smoker	26.8809	No	No	Retired	University	Non-Swiss	M3	92	positive	39.3	3.67122	positive	50.4	3.91999	666.176				positive
219	No	75	65+ years	65+ years	male	Yes	≥6 symptoms	8	Mild to moderate	No	No	Yes	No	Non-smoker	26.8809	No	No	Retired	University	Non-Swiss	M6	183
220	No	59	40-64 years	18-64 years	male	Yes	1-5 symptoms	2	Mild to moderate	No	No	No	No	Non-smoker	33.8566	No	No	Unemployed or other	Higher technical school or college	Swiss	W2	22	positive	325	5.78383	positive	117.4	4.76559	3556.37				positive
220	No	59	40-64 years	18-64 years	male	Yes	1-5 symptoms	2	Mild to moderate	No	No	No	No	Non-smoker	33.8566	No	No	Unemployed or other	Higher technical school or college	Swiss	M1	36	positive	403.1	5.99918	positive	117.4	4.76559	3556.37				positive
220	No	59	40-64 years	18-64 years	male	Yes	1-5 symptoms	2	Mild to moderate	No	No	No	No	Non-smoker	33.8566	No	No	Unemployed or other	Higher technical school or college	Swiss	M3	93	positive	99.7	4.60217	positive	83.4	4.42365	1802.68				positive
220	No	59	40-64 years	18-64 years	male	Yes	1-5 symptoms	2	Mild to moderate	No	No	No	No	Non-smoker	33.8566	No	No	Unemployed or other	Higher technical school or college	Swiss	M6	184	positive	70.5	4.25561	positive	88.3	4.48074	2018.9				positive
221	No	57	40-64 years	18-64 years	female	No	Asymptomatic	0	None	No	No	No	No	Non-smoker	23.5666	No	No	Employed	Vocational training or specialized baccalaureate	Swiss	W2	16	negative	2.8	1.02962	negative	1	0	0.985025				negative
221	No	57	40-64 years	18-64 years	female	No	Asymptomatic	0	None	No	No	No	No	Non-smoker	23.5666	No	No	Employed	Vocational training or specialized baccalaureate	Swiss	M1	30	negative	1	0	negative	1	0	0.985025				negative
221	No	57	40-64 years	18-64 years	female	No	Asymptomatic	0	None	No	No	No	No	Non-smoker	23.5666	No	No	Employed	Vocational training or specialized baccalaureate	Swiss	M3	86	negative	1	0	negative	1	0	0.985025				negative
221	No	57	40-64 years	18-64 years	female	No	Asymptomatic	0	None	No	No	No	No	Non-smoker	23.5666	No	No	Employed	Vocational training or specialized baccalaureate	Swiss	M6	184	negative	2.6	0.955511	negative	1	0	0.985025				negative
222	No	76	65+ years	65+ years	male	Yes	≥6 symptoms	8	Mild to moderate	No	No	Yes	No	Non-smoker	60.1136	Yes	No	Unemployed or other	Higher technical school or college	Swiss	W2	16	positive	85.6	4.44969	positive	64.4	4.16511	1080.39				positive
222	No	76	65+ years	65+ years	male	Yes	≥6 symptoms	8	Mild to moderate	No	No	Yes	No	Non-smoker	60.1136	Yes	No	Unemployed or other	Higher technical school or college	Swiss	M1	30	positive	69.2	4.237	positive	73.7	4.3	1410.87				positive
222	No	76	65+ years	65+ years	male	Yes	≥6 symptoms	8	Mild to moderate	No	No	Yes	No	Non-smoker	60.1136	Yes	No	Unemployed or other	Higher technical school or college	Swiss	M3	92	positive	15.2	2.7213	positive	61	4.11087	970.599				positive
222	No	76	65+ years	65+ years	male	Yes	≥6 symptoms	8	Mild to moderate	No	No	Yes	No	Non-smoker	60.1136	Yes	No	Unemployed or other	Higher technical school or college	Swiss	M6	183
223	No	66	65+ years	65+ years	female	Yes	1-5 symptoms	3	Mild to moderate	No	No	No	No	Ex-smoker	20.5289	Yes	No	Retired	Higher technical school or college	Swiss	W2	15	positive	33.6	3.51453	positive	12.7	2.5416	46.8726				positive
223	No	66	65+ years	65+ years	female	Yes	1-5 symptoms	3	Mild to moderate	No	No	No	No	Ex-smoker	20.5289	Yes	No	Retired	Higher technical school or college	Swiss	M1	36	positive	36	3.58352	positive	21.7	3.07731	129.16				positive
223	No	66	65+ years	65+ years	female	Yes	1-5 symptoms	3	Mild to moderate	No	No	No	No	Ex-smoker	20.5289	Yes	No	Retired	Higher technical school or college	Swiss	M3	92	positive	9	2.19722	positive	14.1	2.64617	56.9823				positive
223	No	66	65+ years	65+ years	female	Yes	1-5 symptoms	3	Mild to moderate	No	No	No	No	Ex-smoker	20.5289	Yes	No	Retired	Higher technical school or college	Swiss	M6	190	positive	7.7	2.04122	positive	10.5	2.35138	32.9852				positive
224	No	26	18-39 years	18-64 years	male	No	Asymptomatic	0	None	No	No	No	No	Non-smoker	23.7654	No	No	Employed	University	Non-Swiss	W2	14	positive	57.6	4.05352	positive	23.7	3.16548	153.016				positive
224	No	26	18-39 years	18-64 years	male	No	Asymptomatic	0	None	No	No	No	No	Non-smoker	23.7654	No	No	Employed	University	Non-Swiss	M1	35	positive	22.6	3.11795	positive	20.8	3.03495	119.086				positive
224	No	26	18-39 years	18-64 years	male	No	Asymptomatic	0	None	No	No	No	No	Non-smoker	23.7654	No	No	Employed	University	Non-Swiss	M3	91	positive	11.6	2.45101	positive	17.4	2.85647	84.7319				positive
224	No	26	18-39 years	18-64 years	male	No	Asymptomatic	0	None	No	No	No	No	Non-smoker	23.7654	No	No	Employed	University	Non-Swiss	M6	182	positive	11	2.3979	positive	7.7	2.04122	18.8399				positive
225	No	73	65+ years	65+ years	female	No	Asymptomatic	0	None	No	No	No	No	Non-smoker	21.4844	Yes	No	Retired	Vocational training or specialized baccalaureate	Swiss	W2	16	positive	198.7	5.2918	positive	78.4	4.36182	1594.71				positive
225	No	73	65+ years	65+ years	female	No	Asymptomatic	0	None	No	No	No	No	Non-smoker	21.4844	Yes	No	Retired	Vocational training or specialized baccalaureate	Swiss	M1	31	positive	63.4	4.14946	positive	44	3.78419	510.114				positive
225	No	73	65+ years	65+ years	female	No	Asymptomatic	0	None	No	No	No	No	Non-smoker	21.4844	Yes	No	Retired	Vocational training or specialized baccalaureate	Swiss	M3	90	positive	17.1	2.83908	positive	70.9	4.26127	1306.72				positive
225	No	73	65+ years	65+ years	female	No	Asymptomatic	0	None	No	No	No	No	Non-smoker	21.4844	Yes	No	Retired	Vocational training or specialized baccalaureate	Swiss	M6	186	positive	15.4599	2.73825	positive	55.6	4.01818	808.353				positive
226	No	65	65+ years	65+ years	female	Yes	≥6 symptoms	9	Mild to moderate	No	No	Yes	No	Non-smoker	29.0006	No	No	Retired	Vocational training or specialized baccalaureate	Swiss	W2	20	positive	480.9	6.17566	positive	108.4	4.68583	3034.51				positive
226	No	65	65+ years	65+ years	female	Yes	≥6 symptoms	9	Mild to moderate	No	No	Yes	No	Non-smoker	29.0006	No	No	Retired	Vocational training or specialized baccalaureate	Swiss	M1	30	positive	18	2.89037	positive	74.7	4.31348	1449.04				positive
226	No	65	65+ years	65+ years	female	Yes	≥6 symptoms	9	Mild to moderate	No	No	Yes	No	Non-smoker	29.0006	No	No	Retired	Vocational training or specialized baccalaureate	Swiss	M3	92	positive	24.1	3.18221	positive	123.9	4.81947	3959.12				positive
226	No	65	65+ years	65+ years	female	Yes	≥6 symptoms	9	Mild to moderate	No	No	Yes	No	Non-smoker	29.0006	No	No	Retired	Vocational training or specialized baccalaureate	Swiss	M6	181
227	No	72	65+ years	65+ years	male	Yes	1-5 symptoms	4	Mild to moderate	No	No	No	No	Non-smoker	23.3887	No	No	Retired	University	Swiss	W2	15	positive	70	4.2485	positive	12.4	2.5177	44.835				positive
227	No	72	65+ years	65+ years	male	Yes	1-5 symptoms	4	Mild to moderate	No	No	No	No	Non-smoker	23.3887	No	No	Retired	University	Swiss	M1	36	positive	19.9	2.99072	positive	12.4	2.5177	44.835				positive
227	No	72	65+ years	65+ years	male	Yes	1-5 symptoms	4	Mild to moderate	No	No	No	No	Non-smoker	23.3887	No	No	Retired	University	Swiss	M3	91	negative	6	1.79176	positive	11.5	2.44235	38.9949				positive
227	No	72	65+ years	65+ years	male	Yes	1-5 symptoms	4	Mild to moderate	No	No	No	No	Non-smoker	23.3887	No	No	Retired	University	Swiss	M6	184	negative	5.4	1.6864	positive	10.2	2.32239	31.2807				positive
228	No	32	18-39 years	18-64 years	male	No	Asymptomatic	0	None	No	No	No	No	Non-smoker	26.2826	No	No	Employed	Vocational training or specialized baccalaureate	Swiss	W2	17	positive	39.1	3.66612	positive	18.1	2.89591	91.3264				positive
228	No	32	18-39 years	18-64 years	male	No	Asymptomatic	0	None	No	No	No	No	Non-smoker	26.2826	No	No	Employed	Vocational training or specialized baccalaureate	Swiss	M1	31	positive	11	2.3979	positive	14	2.63906	56.2273				positive
228	No	32	18-39 years	18-64 years	male	No	Asymptomatic	0	None	No	No	No	No	Non-smoker	26.2826	No	No	Employed	Vocational training or specialized baccalaureate	Swiss	M3	89	negative	5	1.60944	negative	5.7	1.74047	11.1523				negative
228	No	32	18-39 years	18-64 years	male	No	Asymptomatic	0	None	No	No	No	No	Non-smoker	26.2826	No	No	Employed	Vocational training or specialized baccalaureate	Swiss	M6	206	negative	5.9	1.77495	positive	8.2	2.10413	21.0762				positive
229	No	32	18-39 years	18-64 years	male	Yes	1-5 symptoms	3	Mild to moderate	No	No	No	No	Non-smoker	24.5351	No	No	Employed	University	Swiss	W2	22	negative	3.7	1.30833	positive	25.2	3.22684	172.239				positive
229	No	32	18-39 years	18-64 years	male	Yes	1-5 symptoms	3	Mild to moderate	No	No	No	No	Non-smoker	24.5351	No	No	Employed	University	Swiss	M1	34	negative	3.1	1.1314	positive	28.1	3.33577	212.642				positive
229	No	32	18-39 years	18-64 years	male	Yes	1-5 symptoms	3	Mild to moderate	No	No	No	No	Non-smoker	24.5351	No	No	Employed	University	Swiss	M3	92	negative	3.9	1.36098	positive	24.3	3.19048	160.569				positive
229	No	32	18-39 years	18-64 years	male	Yes	1-5 symptoms	3	Mild to moderate	No	No	No	No	Non-smoker	24.5351	No	No	Employed	University	Swiss	M6	190	negative	1.9	0.641854	positive	16.3	2.79117	74.8701				positive
230	No	52	40-64 years	18-64 years	male	No	Asymptomatic	0	None	No	No	No	No	Non-smoker	26.5887	No	No	Employed	University	Swiss	W2	12	positive	438	6.08222	positive	48.5	3.88156	617.667				positive
230	No	52	40-64 years	18-64 years	male	No	Asymptomatic	0	None	No	No	No	No	Non-smoker	26.5887	No	No	Employed	University	Swiss	M1	33	positive	81.9	4.4055	positive	50.8	3.9279	676.623				positive
230	No	52	40-64 years	18-64 years	male	No	Asymptomatic	0	None	No	No	No	No	Non-smoker	26.5887	No	No	Employed	University	Swiss	M3	92	positive	57.1	4.0448	positive	44.2	3.78872	514.675				positive
230	No	52	40-64 years	18-64 years	male	No	Asymptomatic	0	None	No	No	No	No	Non-smoker	26.5887	No	No	Employed	University	Swiss	M6	183	positive	17.8	2.8792	positive	46	3.82864	556.641				positive
231	No	76	65+ years	65+ years	male	Yes	1-5 symptoms	3	Severe to very severe	No	No	No	No	Non-smoker	24.2202	Yes	No	Retired	University	Swiss	W2	18	negative	1	0	positive	8.3	2.11626	21.5386				positive
231	No	76	65+ years	65+ years	male	Yes	1-5 symptoms	3	Severe to very severe	No	No	No	No	Non-smoker	24.2202	Yes	No	Retired	University	Swiss	M1	38	negative	1.2	0.182322	negative	2.5	0.916291	3.02897				negative
231	No	76	65+ years	65+ years	male	Yes	1-5 symptoms	3	Severe to very severe	No	No	No	No	Non-smoker	24.2202	Yes	No	Retired	University	Swiss	M3	93	negative	1	0	negative	1	0	0.985025				negative
231	No	76	65+ years	65+ years	male	Yes	1-5 symptoms	3	Severe to very severe	No	No	No	No	Non-smoker	24.2202	Yes	No	Retired	University	Swiss	M6	179	negative	1.4	0.336472	negative	4.2	1.43508	6.7053				negative
232	No	61	40-64 years	18-64 years	male	Yes	≥6 symptoms	10	Mild to moderate	No	No	No	No	Ex-smoker	26.1962	No	No	Employed	Vocational training or specialized baccalaureate	Swiss	W2	13	positive	227.7	5.42803	positive	39.7	3.68135	416.978				positive
232	No	61	40-64 years	18-64 years	male	Yes	≥6 symptoms	10	Mild to moderate	No	No	No	No	Ex-smoker	26.1962	No	No	Employed	Vocational training or specialized baccalaureate	Swiss	M1	41	positive	75.9	4.32942	positive	55	4.00733	791.244				positive
232	No	61	40-64 years	18-64 years	male	Yes	≥6 symptoms	10	Mild to moderate	No	No	No	No	Ex-smoker	26.1962	No	No	Employed	Vocational training or specialized baccalaureate	Swiss	M3	90	positive	34.1	3.5293	positive	16.5	2.80336	76.6176				positive
232	No	61	40-64 years	18-64 years	male	Yes	≥6 symptoms	10	Mild to moderate	No	No	No	No	Ex-smoker	26.1962	No	No	Employed	Vocational training or specialized baccalaureate	Swiss	M6	189	positive	9.7	2.27213	positive	20.1	3.00072	111.535				positive
233	No	50	40-64 years	18-64 years	male	Yes	1-5 symptoms	2	Mild to moderate	No	No	No	No	Non-smoker	26.3158	Yes	No	Employed	University	Swiss	W2	17	negative	1.3	0.262364	negative	1	0	0.985025				negative
233	No	50	40-64 years	18-64 years	male	Yes	1-5 symptoms	2	Mild to moderate	No	No	No	No	Non-smoker	26.3158	Yes	No	Employed	University	Swiss	M1	31	negative	1	0	negative	1	0	0.985025				negative
233	No	50	40-64 years	18-64 years	male	Yes	1-5 symptoms	2	Mild to moderate	No	No	No	No	Non-smoker	26.3158	Yes	No	Employed	University	Swiss	M3	94	negative	1.5	0.405465	negative	1	0	0.985025				negative
233	No	50	40-64 years	18-64 years	male	Yes	1-5 symptoms	2	Mild to moderate	No	No	No	No	Non-smoker	26.3158	Yes	No	Employed	University	Swiss	M6	187	negative	1	0	negative	1	0	0.985025				negative
234	No	29	18-39 years	18-64 years	male	Yes	1-5 symptoms	5	Mild to moderate	No	No	No	No	Smoker	25.1651	No	No	Employed	Vocational training or specialized baccalaureate	Swiss	W2	13	positive	76.2	4.33336	positive	20.7	3.03013	117.992				positive
234	No	29	18-39 years	18-64 years	male	Yes	1-5 symptoms	5	Mild to moderate	No	No	No	No	Smoker	25.1651	No	No	Employed	Vocational training or specialized baccalaureate	Swiss	M1	34	positive	18.7	2.92852	positive	24	3.17805	156.77				positive
234	No	29	18-39 years	18-64 years	male	Yes	1-5 symptoms	5	Mild to moderate	No	No	No	No	Smoker	25.1651	No	No	Employed	Vocational training or specialized baccalaureate	Swiss	M3	90	positive	8.8	2.17475	positive	20.2	3.00568	112.598				positive
234	No	29	18-39 years	18-64 years	male	Yes	1-5 symptoms	5	Mild to moderate	No	No	No	No	Smoker	25.1651	No	No	Employed	Vocational training or specialized baccalaureate	Swiss	M6	187	positive	17.2	2.84491	negative	3.8	1.335	5.71006				positive
235	No	62	40-64 years	18-64 years	male	Yes	1-5 symptoms	3	Mild to moderate	No	No	No	No	Non-smoker	26.5285	Yes	Yes	Employed	Higher technical school or college	Swiss	W2	20	positive	85.5	4.44852	positive	13.7	2.6174	53.9927				positive
235	No	62	40-64 years	18-64 years	male	Yes	1-5 symptoms	3	Mild to moderate	No	No	No	No	Non-smoker	26.5285	Yes	Yes	Employed	Higher technical school or college	Swiss	M1	33	positive	54.5	3.9982	positive	16.5	2.80336	76.6176				positive
235	No	62	40-64 years	18-64 years	male	Yes	1-5 symptoms	3	Mild to moderate	No	No	No	No	Non-smoker	26.5285	Yes	Yes	Employed	Higher technical school or college	Swiss	M3	89	positive	14.7	2.68785	positive	20.9	3.03975	120.185				positive
235	No	62	40-64 years	18-64 years	male	Yes	1-5 symptoms	3	Mild to moderate	No	No	No	No	Non-smoker	26.5285	Yes	Yes	Employed	Higher technical school or college	Swiss	M6	189	positive	29.6	3.38777	positive	9.8	2.28238	29.0785				positive
236	No	39	18-39 years	18-64 years	male	Yes	≥6 symptoms	7	Mild to moderate	No	No	No	No	Non-smoker	22.6422	No	No	Employed	Higher technical school or college	Swiss	W2	16	positive	15.9	2.76632	positive	7.8	2.05412	19.2771				positive
236	No	39	18-39 years	18-64 years	male	Yes	≥6 symptoms	7	Mild to moderate	No	No	No	No	Non-smoker	22.6422	No	No	Employed	Higher technical school or college	Swiss	M1	30	positive	14.2	2.65324	positive	8.1	2.09186	20.6189				positive
236	No	39	18-39 years	18-64 years	male	Yes	≥6 symptoms	7	Mild to moderate	No	No	No	No	Non-smoker	22.6422	No	No	Employed	Higher technical school or college	Swiss	M3	93	positive	10.8	2.37955	positive	6.5	1.8718	13.986				positive
236	No	39	18-39 years	18-64 years	male	Yes	≥6 symptoms	7	Mild to moderate	No	No	No	No	Non-smoker	22.6422	No	No	Employed	Higher technical school or college	Swiss	M6	184	positive	11.9	2.47654	negative	4.5	1.50408	7.50437				positive
237	No	30	18-39 years	18-64 years	female	Yes	1-5 symptoms	3	Mild to moderate	No	No	No	No	Non-smoker	40.3465	No	No	Employed	Vocational training or specialized baccalaureate	Non-Swiss	W2	16	positive	52.4	3.95891	positive	48.2	3.87536	610.175				positive
237	No	30	18-39 years	18-64 years	female	Yes	1-5 symptoms	3	Mild to moderate	No	No	No	No	Non-smoker	40.3465	No	No	Employed	Vocational training or specialized baccalaureate	Non-Swiss	M1	34	positive	14.6	2.68102	positive	58.2	4.06389	884.613				positive
237	No	30	18-39 years	18-64 years	female	Yes	1-5 symptoms	3	Mild to moderate	No	No	No	No	Non-smoker	40.3465	No	No	Employed	Vocational training or specialized baccalaureate	Non-Swiss	M3	93	positive	8.1	2.09186	positive	49.7	3.906	648.09				positive
237	No	30	18-39 years	18-64 years	female	Yes	1-5 symptoms	3	Mild to moderate	No	No	No	No	Non-smoker	40.3465	No	No	Employed	Vocational training or specialized baccalaureate	Non-Swiss	M6
238	No	46	40-64 years	18-64 years	male	Yes	1-5 symptoms	3	Mild to moderate	No	No	No	No	Ex-smoker	25.464	Yes	No	Employed	University	Swiss	W2	19	positive	204.4	5.32008	positive	45	3.80666	533.123				positive
238	No	46	40-64 years	18-64 years	male	Yes	1-5 symptoms	3	Mild to moderate	No	No	No	No	Ex-smoker	25.464	Yes	No	Employed	University	Swiss	M1	35	positive	58.5	4.06903	positive	52.9	3.9684	732.809				positive
238	No	46	40-64 years	18-64 years	male	Yes	1-5 symptoms	3	Mild to moderate	No	No	No	No	Ex-smoker	25.464	Yes	No	Employed	University	Swiss	M3	91	positive	10	2.30259	positive	41.6	3.7281	456.97				positive
238	No	46	40-64 years	18-64 years	male	Yes	1-5 symptoms	3	Mild to moderate	No	No	No	No	Ex-smoker	25.464	Yes	No	Employed	University	Swiss	M6	185	positive	6.8	1.91692	positive	23	3.13549	144.436				positive
239	No	47	40-64 years	18-64 years	female	No	Asymptomatic	0	None	No	No	No	No	Non-smoker	24.623	No	No	Employed	Vocational training or specialized baccalaureate	Swiss	W2	14	positive	357.7	5.87969	positive	58.2	4.06389	884.613				positive
239	No	47	40-64 years	18-64 years	female	No	Asymptomatic	0	None	No	No	No	No	Non-smoker	24.623	No	No	Employed	Vocational training or specialized baccalaureate	Swiss	M1	28	positive	337.6	5.82186	positive	97.5	4.57985	2458.07				positive
239	No	47	40-64 years	18-64 years	female	No	Asymptomatic	0	None	No	No	No	No	Non-smoker	24.623	No	No	Employed	Vocational training or specialized baccalaureate	Swiss	M3	91	positive	34.4	3.53806	positive	63.3	4.14789	1044.22				positive
239	No	47	40-64 years	18-64 years	female	No	Asymptomatic	0	None	No	No	No	No	Non-smoker	24.623	No	No	Employed	Vocational training or specialized baccalaureate	Swiss	M6	181	positive	25.1	3.22287	positive	37.8	3.63231	378.823				positive
240	No	62	40-64 years	18-64 years	female	No	Asymptomatic	0	None	No	No	No	No	Non-smoker	20.7157	No	No	Employed	Vocational training or specialized baccalaureate	Swiss	W2	14	positive	44.3	3.79098	positive	20.7	3.03013	117.992				positive
240	No	62	40-64 years	18-64 years	female	No	Asymptomatic	0	None	No	No	No	No	Non-smoker	20.7157	No	No	Employed	Vocational training or specialized baccalaureate	Swiss	M1	33	positive	8.5	2.14007	positive	16.5	2.80336	76.6176				positive
240	No	62	40-64 years	18-64 years	female	No	Asymptomatic	0	None	No	No	No	No	Non-smoker	20.7157	No	No	Employed	Vocational training or specialized baccalaureate	Swiss	M3	89	positive	13.2	2.58022	positive	27	3.29584	196.814				positive
240	No	62	40-64 years	18-64 years	female	No	Asymptomatic	0	None	No	No	No	No	Non-smoker	20.7157	No	No	Employed	Vocational training or specialized baccalaureate	Swiss	M6	183	positive	24.9	3.21487	positive	36	3.58352	344.37				positive
241	No	39	18-39 years	18-64 years	male	Yes	≥6 symptoms	10	Mild to moderate	No	No	No	No	Non-smoker	25.3934	No	No	Employed	Vocational training or specialized baccalaureate	Swiss	W2	15	positive	37.2	3.61631	positive	15.6	2.74727	68.9131				positive
241	No	39	18-39 years	18-64 years	male	Yes	≥6 symptoms	10	Mild to moderate	No	No	No	No	Non-smoker	25.3934	No	No	Employed	Vocational training or specialized baccalaureate	Swiss	M1	31	positive	9.8	2.28238	positive	20.9	3.03975	120.185				positive
241	No	39	18-39 years	18-64 years	male	Yes	≥6 symptoms	10	Mild to moderate	No	No	No	No	Non-smoker	25.3934	No	No	Employed	Vocational training or specialized baccalaureate	Swiss	M3	92	negative	4.5	1.50408	positive	24.9	3.21487	168.303				positive
241	No	39	18-39 years	18-64 years	male	Yes	≥6 symptoms	10	Mild to moderate	No	No	No	No	Non-smoker	25.3934	No	No	Employed	Vocational training or specialized baccalaureate	Swiss	M6	183	positive	8.8	2.17475	positive	19.4	2.96527	104.231				positive
242	No	59	40-64 years	18-64 years	female	Yes	≥6 symptoms	6	Mild to moderate	No	No	No	No	Smoker	25.5036	No	No	Employed	Vocational training or specialized baccalaureate	Swiss	W2	19	negative	1	0	negative	1.3	0.262364	1.30402				negative
242	No	59	40-64 years	18-64 years	female	Yes	≥6 symptoms	6	Mild to moderate	No	No	No	No	Smoker	25.5036	No	No	Employed	Vocational training or specialized baccalaureate	Swiss	M1	33	negative	1	0	negative	1.2	0.182322	1.19271				negative
242	No	59	40-64 years	18-64 years	female	Yes	≥6 symptoms	6	Mild to moderate	No	No	No	No	Smoker	25.5036	No	No	Employed	Vocational training or specialized baccalaureate	Swiss	M3	104	negative	1	0	negative	1.2	0.182322	1.19271				negative
242	No	59	40-64 years	18-64 years	female	Yes	≥6 symptoms	6	Mild to moderate	No	No	No	No	Smoker	25.5036	No	No	Employed	Vocational training or specialized baccalaureate	Swiss	M6	188	negative	1	0	negative	1.7	0.530628	1.79914				negative
243	Yes	68	65+ years	65+ years	male	No	Asymptomatic	0	None	No	No	No	No	Ex-smoker	23.8895	Yes	No	Retired	Vocational training or specialized baccalaureate	Swiss	W2	20	positive	132.3	4.88507	positive	95.4	4.55808	2354.01	positive	48.1	3.87328	positive	positive	positive	positive	145.8	positive	92.98	positive	positive	521.921	521.921	6.25752	positive	173.22	173.22	5.15456	negative
243	Yes	68	65+ years	65+ years	male	No	Asymptomatic	0	None	No	No	No	No	Ex-smoker	23.8895	Yes	No	Retired	Vocational training or specialized baccalaureate	Swiss	M1	41	positive	7.8	2.05412	positive	22.7	3.12236	140.835	positive	8.6	2.15176	positive	positive	positive	positive	9.3	positive	3.42	positive	negative	8.41751	8.41751	2.13031	negative	2.74876	2.74876	1.01115	negative
243	Yes	68	65+ years	65+ years	male	No	Asymptomatic	0	None	No	No	No	No	Ex-smoker	23.8895	Yes	No	Retired	Vocational training or specialized baccalaureate	Swiss	M3	85	negative	4.4	1.4816	positive	33.1	3.49953	292.33	negative	4.2	1.43508	positive	positive	positive	positive	31.24	positive	5.38	positive	negative	21.7723	21.7723	3.08064	negative	4.02739	4.02739	1.39312	negative
243	Yes	68	65+ years	65+ years	male	No	Asymptomatic	0	None	No	No	No	No	Ex-smoker	23.8895	Yes	No	Retired	Vocational training or specialized baccalaureate	Swiss	M6	192	negative	3.6	1.28093	positive	13.9	2.63189	55.4774	negative	2.1	0.741937	positive	positive	positive	positive	22.37	positive	2.27	positive	negative	7.02741	7.02741	1.94982	negative	1.2663	1.2663	0.236102	negative
244	Yes	57	40-64 years	18-64 years	female	Yes	1-5 symptoms	4	Severe to very severe	No	No	No	No	Non-smoker	20.7564	No	No	Employed	University	Swiss	W2	15	negative	1	0	negative	1	0	0.985025	negative	1	0	negative	negative	negative	negative	0.4	negative	0.05	negative	negative	0.171438	0.5	-0.693147	negative	2.37417	2.37417	0.864647	negative
244	Yes	57	40-64 years	18-64 years	female	Yes	1-5 symptoms	4	Severe to very severe	No	No	No	No	Non-smoker	20.7564	No	No	Employed	University	Swiss	M1	31	negative	1	0	negative	1	0	0.985025	negative	1	0	negative	negative	negative	negative	0.4	negative	0.05	negative	negative	1	1	0	negative	1	1	0	negative
244	Yes	57	40-64 years	18-64 years	female	Yes	1-5 symptoms	4	Severe to very severe	No	No	No	No	Non-smoker	20.7564	No	No	Employed	University	Swiss	M3	101	negative	1	0	negative	1	0	0.985025	negative	1	0	negative	negative	negative	negative	0.4	negative	0.048	negative	negative	0.315259	0.5	-0.693147	negative	1.79372	1.79372	0.584293	negative
244	Yes	57	40-64 years	18-64 years	female	Yes	1-5 symptoms	4	Severe to very severe	No	No	No	No	Non-smoker	20.7564	No	No	Employed	University	Swiss	M6	192	negative	1	0	negative	1	0	0.985025	negative	1	0	negative	negative	negative	negative	0.4	negative	0.048	negative	negative	1	1	0	negative	0.345662	0.5	-0.693147	negative
245	No	30	18-39 years	18-64 years	male	Yes	1-5 symptoms	3	Mild to moderate	No	No	No	No	Non-smoker	22.2569	No	No	Employed	University	Non-Swiss	W2	15	positive	42	3.73767	positive	17.9	2.8848	89.4169				positive
245	No	30	18-39 years	18-64 years	male	Yes	1-5 symptoms	3	Mild to moderate	No	No	No	No	Non-smoker	22.2569	No	No	Employed	University	Non-Swiss	M1	33	positive	81.5	4.4006	positive	38.9	3.66099	400.689				positive
245	No	30	18-39 years	18-64 years	male	Yes	1-5 symptoms	3	Mild to moderate	No	No	No	No	Non-smoker	22.2569	No	No	Employed	University	Non-Swiss	M3	133	negative	5.5	1.70475	positive	22.9	3.13114	143.23				positive
245	No	30	18-39 years	18-64 years	male	Yes	1-5 symptoms	3	Mild to moderate	No	No	No	No	Non-smoker	22.2569	No	No	Employed	University	Non-Swiss	M6	182	positive	6.9	1.93152	positive	6.4	1.8563	13.6142				positive
246	No	68	65+ years	65+ years	male	Yes	≥6 symptoms	6	Mild to moderate	No	No	Yes	No	Non-smoker	23.6713	Yes	No	Retired	Higher technical school or college	Swiss	W2	15	positive	42.2	3.74242	positive	29.4	3.38099	232.139				positive
246	No	68	65+ years	65+ years	male	Yes	≥6 symptoms	6	Mild to moderate	No	No	Yes	No	Non-smoker	23.6713	Yes	No	Retired	Higher technical school or college	Swiss	M1	29	positive	15.1	2.71469	positive	33.8	3.52046	304.5				positive
246	No	68	65+ years	65+ years	male	Yes	≥6 symptoms	6	Mild to moderate	No	No	Yes	No	Non-smoker	23.6713	Yes	No	Retired	Higher technical school or college	Swiss	M3	89	negative	5.3	1.66771	positive	32.3	3.47507	278.726				positive
246	No	68	65+ years	65+ years	male	Yes	≥6 symptoms	6	Mild to moderate	No	No	Yes	No	Non-smoker	23.6713	Yes	No	Retired	Higher technical school or college	Swiss	M6	187
247	No	70	65+ years	65+ years	male	Yes	≥6 symptoms	6	Mild to moderate	No	No	Yes	No	Non-smoker	26.493	Yes	No	Retired	University	Swiss	W2	20	positive	108.3	4.68491	positive	58.1	4.06217	881.617				positive
247	No	70	65+ years	65+ years	male	Yes	≥6 symptoms	6	Mild to moderate	No	No	Yes	No	Non-smoker	26.493	Yes	No	Retired	University	Swiss	M1	39	positive	79.5	4.37576	positive	78.6	4.36437	1602.78				positive
247	No	70	65+ years	65+ years	male	Yes	≥6 symptoms	6	Mild to moderate	No	No	Yes	No	Non-smoker	26.493	Yes	No	Retired	University	Swiss	M3	90	positive	43.3	3.76815	positive	77.5	4.35028	1558.63				positive
247	No	70	65+ years	65+ years	male	Yes	≥6 symptoms	6	Mild to moderate	No	No	Yes	No	Non-smoker	26.493	Yes	No	Retired	University	Swiss	M6	176
248	Yes	53	40-64 years	18-64 years	male	Yes	1-5 symptoms	3	Mild to moderate	No	No	No	No	Ex-smoker	26.4236	No	No	Unemployed or other	University	Swiss	W2	14	positive	464.9	6.14182	positive	43.9	3.78191	507.841	negative	2.2	0.788457	positive	positive	positive	positive	2.92	positive	2.73	positive	positive	82.2368	82.2368	4.4096	negative	12.39	12.39	2.51689	negative
248	Yes	53	40-64 years	18-64 years	male	Yes	1-5 symptoms	3	Mild to moderate	No	No	No	No	Ex-smoker	26.4236	No	No	Unemployed or other	University	Swiss	M1	30	positive	340.3	5.82983	positive	59.7	4.08933	930.179	positive	9.4	2.24071	positive	positive	positive	positive	4.73	positive	2	positive	positive	112.689	112.689	4.72463	negative	23.3155	23.3155	3.14912	negative
248	Yes	53	40-64 years	18-64 years	male	Yes	1-5 symptoms	3	Mild to moderate	No	No	No	No	Ex-smoker	26.4236	No	No	Unemployed or other	University	Swiss	M3	98	positive	159.9	5.07455	positive	63.9	4.15732	1063.87	negative	3.4	1.22378	positive	positive	positive	positive	22.72	positive	12.35	positive	negative	42.3012	42.3012	3.74482	negative	12.8684	12.8684	2.55477	negative
248	Yes	53	40-64 years	18-64 years	male	Yes	1-5 symptoms	3	Mild to moderate	No	No	No	No	Ex-smoker	26.4236	No	No	Unemployed or other	University	Swiss	M6	181	positive	85.7	4.45085	positive	20.5	3.02042	115.819	negative	1.7	0.530628	positive	positive	positive	positive	19.62	positive	5.8	positive	negative	15.9286	15.9286	2.76812	negative	1.15634	1.15634	0.145257	negative
249	No	25	18-39 years	18-64 years	female	Yes	≥6 symptoms	6	Mild to moderate	No	No	No	No	Non-smoker	20.4152	No	No	Employed	University	Swiss	W2	14	positive	18.7	2.92852	positive	33.5	3.51155	299.253				positive
249	No	25	18-39 years	18-64 years	female	Yes	≥6 symptoms	6	Mild to moderate	No	No	No	No	Non-smoker	20.4152	No	No	Employed	University	Swiss	M1	33	positive	6.8	1.91692	positive	41	3.71357	444.142				positive
249	No	25	18-39 years	18-64 years	female	Yes	≥6 symptoms	6	Mild to moderate	No	No	No	No	Non-smoker	20.4152	No	No	Employed	University	Swiss	M3	91	positive	16.4	2.79728	positive	52.8	3.96651	730.083				positive
249	No	25	18-39 years	18-64 years	female	Yes	≥6 symptoms	6	Mild to moderate	No	No	No	No	Non-smoker	20.4152	No	No	Employed	University	Swiss	M6	194	positive	9.6	2.26176	positive	34.8	3.54962	322.318				positive
250	No	36	18-39 years	18-64 years	female	Yes	1-5 symptoms	1	Mild to moderate	No	No	No	No	Non-smoker	21.6333	No	No	Employed	Higher technical school or college	Swiss	W2	14	positive	447.4	6.10345	positive	49.9	3.91002	653.232				positive
250	No	36	18-39 years	18-64 years	female	Yes	1-5 symptoms	1	Mild to moderate	No	No	No	No	Non-smoker	21.6333	No	No	Employed	Higher technical school or college	Swiss	M1	34	positive	70.5	4.25561	positive	39.3	3.67122	408.793				positive
250	No	36	18-39 years	18-64 years	female	Yes	1-5 symptoms	1	Mild to moderate	No	No	No	No	Non-smoker	21.6333	No	No	Employed	Higher technical school or college	Swiss	M3	90	positive	72.3	4.28082	positive	58.2	4.06389	884.613				positive
250	No	36	18-39 years	18-64 years	female	Yes	1-5 symptoms	1	Mild to moderate	No	No	No	No	Non-smoker	21.6333	No	No	Employed	Higher technical school or college	Swiss	M6	187	positive	67.6	4.21361	positive	28.8	3.36038	223.033				positive
251	No	72	65+ years	65+ years	male	Yes	1-5 symptoms	4	Mild to moderate	No	No	Yes	No	Ex-smoker	27.6095	No	No	Retired	Vocational training or specialized baccalaureate	Swiss	W2	16	positive	1736.2	7.45945	positive	59.2	4.08092	914.863				positive
251	No	72	65+ years	65+ years	male	Yes	1-5 symptoms	4	Mild to moderate	No	No	Yes	No	Ex-smoker	27.6095	No	No	Retired	Vocational training or specialized baccalaureate	Swiss	M1	30	positive	1179.1	7.07251	positive	56	4.02535	819.861				positive
251	No	72	65+ years	65+ years	male	Yes	1-5 symptoms	4	Mild to moderate	No	No	Yes	No	Ex-smoker	27.6095	No	No	Retired	Vocational training or specialized baccalaureate	Swiss	M3	96	positive	340.2	5.82953	positive	80.4	4.38701	1676.36				positive
251	No	72	65+ years	65+ years	male	Yes	1-5 symptoms	4	Mild to moderate	No	No	Yes	No	Ex-smoker	27.6095	No	No	Retired	Vocational training or specialized baccalaureate	Swiss	M6	187
252	No	27	18-39 years	18-64 years	male	Yes	≥6 symptoms	9	Mild to moderate	No	No	No	No	Non-smoker	24.6986	Yes	No	Employed	University	Swiss	W2	16	positive	88	4.47734	positive	24.6	3.20275	164.413				positive
252	No	27	18-39 years	18-64 years	male	Yes	≥6 symptoms	9	Mild to moderate	No	No	No	No	Non-smoker	24.6986	Yes	No	Employed	University	Swiss	M1	37	positive	59.3	4.08261	positive	26	3.2581	182.959				positive
252	No	27	18-39 years	18-64 years	male	Yes	≥6 symptoms	9	Mild to moderate	No	No	No	No	Non-smoker	24.6986	Yes	No	Employed	University	Swiss	M3	93	positive	37.4	3.62167	positive	23.3	3.14845	148.083				positive
252	No	27	18-39 years	18-64 years	male	Yes	≥6 symptoms	9	Mild to moderate	No	No	No	No	Non-smoker	24.6986	Yes	No	Employed	University	Swiss	M6	184	positive	24.7	3.2068	positive	13.9	2.63189	55.4774				positive
253	No	53	40-64 years	18-64 years	female	Yes	1-5 symptoms	2	Mild to moderate	No	No	No	No	Non-smoker	24.7252	No	No	Employed	University	Swiss	W2	15	negative	2	0.693147	negative	1.2	0.182322	1.19271				negative
253	No	53	40-64 years	18-64 years	female	Yes	1-5 symptoms	2	Mild to moderate	No	No	No	No	Non-smoker	24.7252	No	No	Employed	University	Swiss	M1	29	negative	1.3	0.262364	negative	1	0	0.985025				negative
253	No	53	40-64 years	18-64 years	female	Yes	1-5 symptoms	2	Mild to moderate	No	No	No	No	Non-smoker	24.7252	No	No	Employed	University	Swiss	M3	100	negative	1	0	negative	1	0	0.985025				negative
253	No	53	40-64 years	18-64 years	female	Yes	1-5 symptoms	2	Mild to moderate	No	No	No	No	Non-smoker	24.7252	No	No	Employed	University	Swiss	M6	183	negative	1	0	negative	1	0	0.985025				negative
254	No	49	40-64 years	18-64 years	female	Yes	≥6 symptoms	6	Severe to very severe	No	No	No	No	Non-smoker	29.6427	Yes	No	Unemployed or other	Higher technical school or college	Swiss	W2	14	positive	108.8	4.68951	positive	41	3.71357	444.142				positive
254	No	49	40-64 years	18-64 years	female	Yes	≥6 symptoms	6	Severe to very severe	No	No	No	No	Non-smoker	29.6427	Yes	No	Unemployed or other	Higher technical school or college	Swiss	M1	35	positive	66.6	4.1987	positive	47.7	3.86493	597.792				positive
254	No	49	40-64 years	18-64 years	female	Yes	≥6 symptoms	6	Severe to very severe	No	No	No	No	Non-smoker	29.6427	Yes	No	Unemployed or other	Higher technical school or college	Swiss	M3	91	positive	47.7	3.86493	positive	31.6	3.45316	267.09				positive
254	No	49	40-64 years	18-64 years	female	Yes	≥6 symptoms	6	Severe to very severe	No	No	No	No	Non-smoker	29.6427	Yes	No	Unemployed or other	Higher technical school or college	Swiss	M6	182	positive	31.4	3.44681	positive	37.1	3.61362	365.229				positive
255	No	73	65+ years	65+ years	female	Yes	1-5 symptoms	5	Severe to very severe	No	No	Yes	No	Ex-smoker	23.0701	Yes	No	Retired	University	Swiss	W2	20	positive	14	2.63906	positive	17.6	2.8679	86.5907				positive
255	No	73	65+ years	65+ years	female	Yes	1-5 symptoms	5	Severe to very severe	No	No	Yes	No	Ex-smoker	23.0701	Yes	No	Retired	University	Swiss	M1	34	negative	3.1	1.1314	positive	17.5	2.8622	85.6588				positive
255	No	73	65+ years	65+ years	female	Yes	1-5 symptoms	5	Severe to very severe	No	No	Yes	No	Ex-smoker	23.0701	Yes	No	Retired	University	Swiss	M3	97	negative	2.4	0.875469	positive	19.2	2.95491	102.19				positive
255	No	73	65+ years	65+ years	female	Yes	1-5 symptoms	5	Severe to very severe	No	No	Yes	No	Ex-smoker	23.0701	Yes	No	Retired	University	Swiss	M6	181
256	No	79	65+ years	65+ years	female	Yes	≥6 symptoms	9	Severe to very severe	No	No	No	No	Ex-smoker	22.4082	No	No	Retired	Vocational training or specialized baccalaureate	Swiss	W2	14	positive	154.4	5.03955	positive	42.5	3.7495	476.555				positive
256	No	79	65+ years	65+ years	female	Yes	≥6 symptoms	9	Severe to very severe	No	No	No	No	Ex-smoker	22.4082	No	No	Retired	Vocational training or specialized baccalaureate	Swiss	M1	30	positive	28.9	3.36384	positive	46.4	3.8373	566.191				positive
256	No	79	65+ years	65+ years	female	Yes	≥6 symptoms	9	Severe to very severe	No	No	No	No	Ex-smoker	22.4082	No	No	Retired	Vocational training or specialized baccalaureate	Swiss	M3	92	positive	21.5	3.06805	positive	60.1	4.09601	942.524				positive
256	No	79	65+ years	65+ years	female	Yes	≥6 symptoms	9	Severe to very severe	No	No	No	No	Ex-smoker	22.4082	No	No	Retired	Vocational training or specialized baccalaureate	Swiss	M6	182	positive	20.365	3.01382	positive	31.8	3.45947	270.389				positive
257	No	33	18-39 years	18-64 years	female	Yes	1-5 symptoms	4	Mild to moderate	No	No	No	No	Non-smoker	22.5896	No	No	Employed	University	Non-Swiss	W2	15	positive	29.5	3.38439	positive	8	2.07944	20.1666				positive
257	No	33	18-39 years	18-64 years	female	Yes	1-5 symptoms	4	Mild to moderate	No	No	No	No	Non-smoker	22.5896	No	No	Employed	University	Non-Swiss	M1	30	positive	32.9	3.49347	positive	11.4	2.43361	38.3712				positive
257	No	33	18-39 years	18-64 years	female	Yes	1-5 symptoms	4	Mild to moderate	No	No	No	No	Non-smoker	22.5896	No	No	Employed	University	Non-Swiss	M3
257	No	33	18-39 years	18-64 years	female	Yes	1-5 symptoms	4	Mild to moderate	No	No	No	No	Non-smoker	22.5896	No	No	Employed	University	Non-Swiss	M6
258	No	33	18-39 years	18-64 years	male	Yes	≥6 symptoms	9	Mild to moderate	No	No	No	No	Smoker	26.2728	No	No	Employed	Higher technical school or college	Swiss	W2	11	positive	70.2	4.25135	positive	25.3	3.2308	173.562				positive
258	No	33	18-39 years	18-64 years	male	Yes	≥6 symptoms	9	Mild to moderate	No	No	No	No	Smoker	26.2728	No	No	Employed	Higher technical school or college	Swiss	M1	39	positive	27	3.29584	positive	22.9	3.13114	143.23				positive
258	No	33	18-39 years	18-64 years	male	Yes	≥6 symptoms	9	Mild to moderate	No	No	No	No	Smoker	26.2728	No	No	Employed	Higher technical school or college	Swiss	M3	91	positive	15.7	2.75366	positive	14.8	2.69463	62.4084				positive
258	No	33	18-39 years	18-64 years	male	Yes	≥6 symptoms	9	Mild to moderate	No	No	No	No	Smoker	26.2728	No	No	Employed	Higher technical school or college	Swiss	M6	199	positive	8.5	2.14007	negative	5.6	1.72277	10.8207				positive
259	No	65	65+ years	65+ years	female	Yes	≥6 symptoms	9	Severe to very severe	No	No	No	No	Smoker	19.1001	No	No	Retired	Vocational training or specialized baccalaureate	Swiss	W2	19	positive	22	3.09104	positive	49.7	3.906	648.09				positive
259	No	65	65+ years	65+ years	female	Yes	≥6 symptoms	9	Severe to very severe	No	No	No	No	Smoker	19.1001	No	No	Retired	Vocational training or specialized baccalaureate	Swiss	M1	33	positive	12.2	2.50144	positive	60.8	4.10759	964.324				positive
259	No	65	65+ years	65+ years	female	Yes	≥6 symptoms	9	Severe to very severe	No	No	No	No	Smoker	19.1001	No	No	Retired	Vocational training or specialized baccalaureate	Swiss	M3	96	positive	11.4	2.43361	positive	47.1	3.85227	583.1				positive
259	No	65	65+ years	65+ years	female	Yes	≥6 symptoms	9	Severe to very severe	No	No	No	No	Smoker	19.1001	No	No	Retired	Vocational training or specialized baccalaureate	Swiss	M6	194	negative	5.69343	1.73931	positive	36.4	3.59457	351.884				positive
260	No	21	18-39 years	18-64 years	male	Yes	≥6 symptoms	6	Mild to moderate	No	No	No	No	Non-smoker	19.487	No	No	Student	Vocational training or specialized baccalaureate	Swiss	W2	25	positive	146.6	4.98771	positive	61.7	4.12228	992.721				positive
260	No	21	18-39 years	18-64 years	male	Yes	≥6 symptoms	6	Mild to moderate	No	No	No	No	Non-smoker	19.487	No	No	Student	Vocational training or specialized baccalaureate	Swiss	M1	38	positive	37.3	3.61899	positive	57.4	4.05004	860.781				positive
260	No	21	18-39 years	18-64 years	male	Yes	≥6 symptoms	6	Mild to moderate	No	No	No	No	Non-smoker	19.487	No	No	Student	Vocational training or specialized baccalaureate	Swiss	M3	93	positive	28.1	3.33577	positive	45.1	3.80888	535.452				positive
260	No	21	18-39 years	18-64 years	male	Yes	≥6 symptoms	6	Mild to moderate	No	No	No	No	Non-smoker	19.487	No	No	Student	Vocational training or specialized baccalaureate	Swiss	M6	182	positive	15.8	2.76001	positive	16.5	2.80336	76.6176				positive
261	No	73	65+ years	65+ years	female	Yes	1-5 symptoms	3	Mild to moderate	No	No	No	No	Non-smoker	17.9151	Yes	No	Retired	Vocational training or specialized baccalaureate	Swiss	W2	15	positive	33	3.49651	positive	74.7	4.31348	1449.04				positive
261	No	73	65+ years	65+ years	female	Yes	1-5 symptoms	3	Mild to moderate	No	No	No	No	Non-smoker	17.9151	Yes	No	Retired	Vocational training or specialized baccalaureate	Swiss	M1	29	positive	12.8	2.54945	positive	71.1	4.26409	1314.03				positive
261	No	73	65+ years	65+ years	female	Yes	1-5 symptoms	3	Mild to moderate	No	No	No	No	Non-smoker	17.9151	Yes	No	Retired	Vocational training or specialized baccalaureate	Swiss	M3	93	negative	5.4	1.6864	positive	58.3	4.0656	887.615				positive
261	No	73	65+ years	65+ years	female	Yes	1-5 symptoms	3	Mild to moderate	No	No	No	No	Non-smoker	17.9151	Yes	No	Retired	Vocational training or specialized baccalaureate	Swiss	M6	182	positive	16.7	2.81541	positive	53.6	3.98155	752.037				positive
262	No	50	40-64 years	18-64 years	female	Yes	≥6 symptoms	12	Mild to moderate	No	No	No	No	Ex-smoker	31.1419	Yes	Yes	Unemployed or other	Vocational training or specialized baccalaureate	Swiss	W2	23	positive	17.4	2.85647	positive	12.8	2.54945	47.5619				positive
262	No	50	40-64 years	18-64 years	female	Yes	≥6 symptoms	12	Mild to moderate	No	No	No	No	Ex-smoker	31.1419	Yes	Yes	Unemployed or other	Vocational training or specialized baccalaureate	Swiss	M1	37	positive	12.9	2.55723	positive	17.1	2.83908	81.9816				positive
262	No	50	40-64 years	18-64 years	female	Yes	≥6 symptoms	12	Mild to moderate	No	No	No	No	Ex-smoker	31.1419	Yes	Yes	Unemployed or other	Vocational training or specialized baccalaureate	Swiss	M3	91	positive	9.3	2.23001	positive	29.1	3.37074	227.563				positive
262	No	50	40-64 years	18-64 years	female	Yes	≥6 symptoms	12	Mild to moderate	No	No	No	No	Ex-smoker	31.1419	Yes	Yes	Unemployed or other	Vocational training or specialized baccalaureate	Swiss	M6	188	positive	18.2	2.90142	positive	31	3.43399	257.314				positive
263	No	38	18-39 years	18-64 years	female	Yes	≥6 symptoms	7	Severe to very severe	No	No	No	No	Non-smoker	24.841	No	No	Employed	Higher technical school or college	Swiss	W2	14	positive	41.4	3.72328	positive	91.8	4.51961	2180.87				positive
263	No	38	18-39 years	18-64 years	female	Yes	≥6 symptoms	7	Severe to very severe	No	No	No	No	Non-smoker	24.841	No	No	Employed	Higher technical school or college	Swiss	M1	31	positive	21.3	3.05871	positive	94.6	4.54966	2314.96				positive
263	No	38	18-39 years	18-64 years	female	Yes	≥6 symptoms	7	Severe to very severe	No	No	No	No	Non-smoker	24.841	No	No	Employed	Higher technical school or college	Swiss	M3	112	negative	6.3	1.84055	positive	56.8	4.03954	843.121				positive
263	No	38	18-39 years	18-64 years	female	Yes	≥6 symptoms	7	Severe to very severe	No	No	No	No	Non-smoker	24.841	No	No	Employed	Higher technical school or college	Swiss	M6	199	negative	4.7	1.54756	positive	30	3.4012	241.427				positive
264	Yes	67	65+ years	65+ years	female	Yes	≥6 symptoms	7	Mild to moderate	No	No	No	No	Non-smoker		Yes	No	Retired	Vocational training or specialized baccalaureate	Swiss	W2	16	positive	420	6.04025	positive	22.5	3.11352	138.459	positive	29.3	3.37759	positive	positive	positive	positive	5.94	positive	12.55	positive	positive	75.3012	75.3012	4.3215	negative	6.22665	6.22665	1.82884	negative
264	Yes	67	65+ years	65+ years	female	Yes	≥6 symptoms	7	Mild to moderate	No	No	No	No	Non-smoker		Yes	No	Retired	Vocational training or specialized baccalaureate	Swiss	M1	32	positive	119.9	4.78666	positive	25.6	3.24259	177.558	positive	41.9	3.73529	positive	positive	positive						positive	71.2758	71.2758	4.26656	negative	6.95894	6.95894	1.94003	negative
264	Yes	67	65+ years	65+ years	female	Yes	≥6 symptoms	7	Mild to moderate	No	No	No	No	Non-smoker		Yes	No	Retired	Vocational training or specialized baccalaureate	Swiss	M3	94	positive	98.2	4.58701	positive	21.9	3.08649	131.454	positive	32.3	3.47507	positive	positive	positive	positive	48.61	positive	155.5	positive	negative	15.9923	15.9923	2.77211	negative	5.17331	5.17331	1.64351	negative
264	Yes	67	65+ years	65+ years	female	Yes	≥6 symptoms	7	Mild to moderate	No	No	No	No	Non-smoker		Yes	No	Retired	Vocational training or specialized baccalaureate	Swiss	M6	184	positive	47.5	3.86073	positive	21.9	3.08649	131.454	positive	27.3	3.30689	positive	positive	positive	positive	77.03	positive	107.5	positive	negative	15.6104	15.6104	2.74794	negative	4.11523	4.11523	1.41469	negative
265	No	68	65+ years	65+ years	female	Yes	1-5 symptoms	2	Mild to moderate	No	No	Yes	No	Non-smoker	21.6311	Yes	No	Retired	Vocational training or specialized baccalaureate	Swiss	W2	14	positive	142.9	4.96215	positive	59.3	4.08261	917.916				positive
265	No	68	65+ years	65+ years	female	Yes	1-5 symptoms	2	Mild to moderate	No	No	Yes	No	Non-smoker	21.6311	Yes	No	Retired	Vocational training or specialized baccalaureate	Swiss	M1	33	positive	47.3	3.85651	positive	50.8	3.9279	676.623				positive
265	No	68	65+ years	65+ years	female	Yes	1-5 symptoms	2	Mild to moderate	No	No	Yes	No	Non-smoker	21.6311	Yes	No	Retired	Vocational training or specialized baccalaureate	Swiss	M3	91	positive	21.3	3.05871	positive	33.9	3.52342	306.259				positive
265	No	68	65+ years	65+ years	female	Yes	1-5 symptoms	2	Mild to moderate	No	No	Yes	No	Non-smoker	21.6311	Yes	No	Retired	Vocational training or specialized baccalaureate	Swiss	M6	185
266	No	66	65+ years	65+ years	female	Yes	1-5 symptoms	4	Mild to moderate	No	No	No	No	Non-smoker	27.7671	No	No	Retired	University	Swiss	W2	17	positive	19	2.94444	positive	18	2.89037	90.3691				positive
266	No	66	65+ years	65+ years	female	Yes	1-5 symptoms	4	Mild to moderate	No	No	No	No	Non-smoker	27.7671	No	No	Retired	University	Swiss	M1	31	positive	13.8	2.62467	positive	14.9	2.70136	63.2038				positive
266	No	66	65+ years	65+ years	female	Yes	1-5 symptoms	4	Mild to moderate	No	No	No	No	Non-smoker	27.7671	No	No	Retired	University	Swiss	M3	91	negative	6.3	1.84055	positive	26	3.2581	182.959				positive
266	No	66	65+ years	65+ years	female	Yes	1-5 symptoms	4	Mild to moderate	No	No	No	No	Non-smoker	27.7671	No	No	Retired	University	Swiss	M6	185	negative	3.6	1.28093	positive	14.1	2.64617	56.9823				positive
267	No	69	65+ years	65+ years	male	Yes	1-5 symptoms	4	Mild to moderate	No	No	No	No	Non-smoker	25.7371	No	No	Retired	Higher technical school or college	Swiss	W2	16	positive	163.1	5.09436	positive	49	3.89182	630.254				positive
267	No	69	65+ years	65+ years	male	Yes	1-5 symptoms	4	Mild to moderate	No	No	No	No	Non-smoker	25.7371	No	No	Retired	Higher technical school or college	Swiss	M1	41	positive	174.2	5.1602	positive	166.8	5.1168	7161.3				positive
267	No	69	65+ years	65+ years	male	Yes	1-5 symptoms	4	Mild to moderate	No	No	No	No	Non-smoker	25.7371	No	No	Retired	Higher technical school or college	Swiss	M3	97	positive	184.6	5.21819	positive	113.8	4.73444	3342.64				positive
267	No	69	65+ years	65+ years	male	Yes	1-5 symptoms	4	Mild to moderate	No	No	No	No	Non-smoker	25.7371	No	No	Retired	Higher technical school or college	Swiss	M6	181	positive	103.314	4.63777	positive	73	4.29046	1384.46				positive
268	No	28	18-39 years	18-64 years	male	Yes	1-5 symptoms	5	Mild to moderate	No	No	No	No	Ex-smoker	21.1616	No	No	Unemployed or other	Vocational training or specialized baccalaureate	Swiss	W2	14	positive	141.4	4.95159	positive	36	3.58352	344.37				positive
268	No	28	18-39 years	18-64 years	male	Yes	1-5 symptoms	5	Mild to moderate	No	No	No	No	Ex-smoker	21.1616	No	No	Unemployed or other	Vocational training or specialized baccalaureate	Swiss	M1	28	positive	134.5	4.90156	positive	38	3.63759	382.753				positive
268	No	28	18-39 years	18-64 years	male	Yes	1-5 symptoms	5	Mild to moderate	No	No	No	No	Ex-smoker	21.1616	No	No	Unemployed or other	Vocational training or specialized baccalaureate	Swiss	M3	91	positive	107.9	4.6812	positive	29.3	3.37759	230.609				positive
268	No	28	18-39 years	18-64 years	male	Yes	1-5 symptoms	5	Mild to moderate	No	No	No	No	Ex-smoker	21.1616	No	No	Unemployed or other	Vocational training or specialized baccalaureate	Swiss	M6	181	positive	124.2	4.82189	positive	21	3.04452	121.289				positive
269	No	18	18-39 years	18-64 years	female	Yes	≥6 symptoms	6	Mild to moderate	No	No	No	No	Non-smoker	22.3435	No	No	Employed	Vocational training or specialized baccalaureate	Swiss	W2	15	positive	106.2	4.66532	positive	63.3	4.14789	1044.22				positive
269	No	18	18-39 years	18-64 years	female	Yes	≥6 symptoms	6	Mild to moderate	No	No	No	No	Non-smoker	22.3435	No	No	Employed	Vocational training or specialized baccalaureate	Swiss	M1	36	positive	18.4	2.91235	positive	40.1	3.69138	425.245				positive
269	No	18	18-39 years	18-64 years	female	Yes	≥6 symptoms	6	Mild to moderate	No	No	No	No	Non-smoker	22.3435	No	No	Employed	Vocational training or specialized baccalaureate	Swiss	M3	90	negative	3.8	1.335	positive	25.3	3.2308	173.562				positive
269	No	18	18-39 years	18-64 years	female	Yes	≥6 symptoms	6	Mild to moderate	No	No	No	No	Non-smoker	22.3435	No	No	Employed	Vocational training or specialized baccalaureate	Swiss	M6	181	negative	6.4	1.8563	positive	14.4	2.66723	59.2774				positive
270	No	73	65+ years	65+ years	female	Yes	≥6 symptoms	14	Mild to moderate	No	No	No	No	Non-smoker	21.0772	Yes		Employed	University	Swiss	W2
270	No	73	65+ years	65+ years	female	Yes	≥6 symptoms	14	Mild to moderate	No	No	No	No	Non-smoker	21.0772	Yes		Employed	University	Swiss	M1	34	positive	123.8	4.81867	positive	42.5	3.7495	476.555				positive
270	No	73	65+ years	65+ years	female	Yes	≥6 symptoms	14	Mild to moderate	No	No	No	No	Non-smoker	21.0772	Yes		Employed	University	Swiss	M3	88	negative	1	0	positive	11.1	2.40695	36.5305				positive
270	No	73	65+ years	65+ years	female	Yes	≥6 symptoms	14	Mild to moderate	No	No	No	No	Non-smoker	21.0772	Yes		Employed	University	Swiss	M6	188	positive	8.8	2.17475	positive	15.7	2.75366	69.7489				positive
271	No	51	40-64 years	18-64 years	male	No	Asymptomatic	0	None	No	No	No	No	Ex-smoker	26.6436	Yes	No	Employed	Higher technical school or college	Swiss	W2	14	negative	1	0	negative	1	0	0.985025				negative
271	No	51	40-64 years	18-64 years	male	No	Asymptomatic	0	None	No	No	No	No	Ex-smoker	26.6436	Yes	No	Employed	Higher technical school or college	Swiss	M1	29	negative	1	0	negative	1	0	0.985025				negative
271	No	51	40-64 years	18-64 years	male	No	Asymptomatic	0	None	No	No	No	No	Ex-smoker	26.6436	Yes	No	Employed	Higher technical school or college	Swiss	M3	92	negative	1	0	negative	1	0	0.985025				negative
271	No	51	40-64 years	18-64 years	male	No	Asymptomatic	0	None	No	No	No	No	Ex-smoker	26.6436	Yes	No	Employed	Higher technical school or college	Swiss	M6	183	negative	1	0	negative	1	0	0.985025				negative
272	No	59	40-64 years	18-64 years	male	No	Asymptomatic	0	None	No	No	No	No	Ex-smoker	23.3011	Yes	No	Employed	Vocational training or specialized baccalaureate	Swiss	W2	14	positive	267.6	5.58949	positive	93.1	4.53367	2242.62				positive
272	No	59	40-64 years	18-64 years	male	No	Asymptomatic	0	None	No	No	No	No	Ex-smoker	23.3011	Yes	No	Employed	Vocational training or specialized baccalaureate	Swiss	M1	30	positive	155.6	5.04729	positive	74.7	4.31348	1449.04				positive
272	No	59	40-64 years	18-64 years	male	No	Asymptomatic	0	None	No	No	No	No	Ex-smoker	23.3011	Yes	No	Employed	Vocational training or specialized baccalaureate	Swiss	M3	91	positive	120.1	4.78832	positive	69.9	4.24707	1270.5				positive
272	No	59	40-64 years	18-64 years	male	No	Asymptomatic	0	None	No	No	No	No	Ex-smoker	23.3011	Yes	No	Employed	Vocational training or specialized baccalaureate	Swiss	M6	183	positive	120.2	4.78916	positive	62	4.12713	1002.28				positive
273	No	48	40-64 years	18-64 years	female	Yes	≥6 symptoms	6	Mild to moderate	No	No	No	No	Non-smoker	21.2585	No	No	Employed	Higher technical school or college	Swiss	W2	16	positive	42.4	3.74715	positive	25.9	3.25424	181.601				positive
273	No	48	40-64 years	18-64 years	female	Yes	≥6 symptoms	6	Mild to moderate	No	No	No	No	Non-smoker	21.2585	No	No	Employed	Higher technical school or college	Swiss	M1	29	positive	30.1	3.40453	positive	38.6	3.65325	394.664				positive
273	No	48	40-64 years	18-64 years	female	Yes	≥6 symptoms	6	Mild to moderate	No	No	No	No	Non-smoker	21.2585	No	No	Employed	Higher technical school or college	Swiss	M3	93	positive	18.9	2.93916	positive	39.1	3.66612	404.73				positive
273	No	48	40-64 years	18-64 years	female	Yes	≥6 symptoms	6	Mild to moderate	No	No	No	No	Non-smoker	21.2585	No	No	Employed	Higher technical school or college	Swiss	M6	184	positive	18.9	2.93916	positive	21.2	3.054	123.513				positive
274	No	21	18-39 years	18-64 years	female	Yes	1-5 symptoms	3	Mild to moderate	No	No	No	No	Non-smoker	20.2812	No	No	Student	Vocational training or specialized baccalaureate	Swiss	W2	17	positive	45.4	3.81551	positive	40.5	3.7013	433.593				positive
274	No	21	18-39 years	18-64 years	female	Yes	1-5 symptoms	3	Mild to moderate	No	No	No	No	Non-smoker	20.2812	No	No	Student	Vocational training or specialized baccalaureate	Swiss	M1	31	positive	23	3.13549	positive	51.9	3.94932	705.773				positive
274	No	21	18-39 years	18-64 years	female	Yes	1-5 symptoms	3	Mild to moderate	No	No	No	No	Non-smoker	20.2812	No	No	Student	Vocational training or specialized baccalaureate	Swiss	M3	94	positive	10.1	2.31254	positive	39.2	3.66868	406.759				positive
274	No	21	18-39 years	18-64 years	female	Yes	1-5 symptoms	3	Mild to moderate	No	No	No	No	Non-smoker	20.2812	No	No	Student	Vocational training or specialized baccalaureate	Swiss	M6
275	No	51	40-64 years	18-64 years	male	No	Asymptomatic	0	None	No	No	No	No	Non-smoker	27.7551	No	No	Employed	Higher technical school or college	Swiss	W2	14	positive	108.8	4.68951	positive	11.2	2.41591	37.139				positive
275	No	51	40-64 years	18-64 years	male	No	Asymptomatic	0	None	No	No	No	No	Non-smoker	27.7551	No	No	Employed	Higher technical school or college	Swiss	M1	28	positive	60.7	4.10594	positive	24.6	3.20275	164.413				positive
275	No	51	40-64 years	18-64 years	male	No	Asymptomatic	0	None	No	No	No	No	Non-smoker	27.7551	No	No	Employed	Higher technical school or college	Swiss	M3	91	positive	13.5	2.60269	positive	14.1	2.64617	56.9823				positive
275	No	51	40-64 years	18-64 years	male	No	Asymptomatic	0	None	No	No	No	No	Non-smoker	27.7551	No	No	Employed	Higher technical school or college	Swiss	M6	182	positive	17.4	2.85647	positive	14.5	2.67415	60.0526				positive
276	No	40	40-64 years	18-64 years	male	No	Asymptomatic	0	None	No	No	No	No	Non-smoker	28.089	No	No	Employed	Higher technical school or college	Swiss	W2	15	positive	300	5.70378	positive	47.1	3.85227	583.1				positive
276	No	40	40-64 years	18-64 years	male	No	Asymptomatic	0	None	No	No	No	No	Non-smoker	28.089	No	No	Employed	Higher technical school or college	Swiss	M1	30	positive	273.2	5.6102	positive	54.4	3.99636	774.319				positive
276	No	40	40-64 years	18-64 years	male	No	Asymptomatic	0	None	No	No	No	No	Non-smoker	28.089	No	No	Employed	Higher technical school or college	Swiss	M3	100	positive	179.9	5.1924	positive	79.8	4.37952	1651.65				positive
276	No	40	40-64 years	18-64 years	male	No	Asymptomatic	0	None	No	No	No	No	Non-smoker	28.089	No	No	Employed	Higher technical school or college	Swiss	M6	184	positive	92.5	4.52721	positive	23	3.13549	144.436				positive
277	No	76	65+ years	65+ years	male	No	Asymptomatic	0	None	No	No	Yes	No	Non-smoker	29.7609	No	No	Retired	Higher technical school or college	Swiss	W2	14	negative	1	0	negative	1	0	0.985025				negative
277	No	76	65+ years	65+ years	male	No	Asymptomatic	0	None	No	No	Yes	No	Non-smoker	29.7609	No	No	Retired	Higher technical school or college	Swiss	M1	34	negative	1	0	negative	1	0	0.985025				negative
277	No	76	65+ years	65+ years	male	No	Asymptomatic	0	None	No	No	Yes	No	Non-smoker	29.7609	No	No	Retired	Higher technical school or college	Swiss	M3	95	negative	1	0	negative	1	0	0.985025				negative
277	No	76	65+ years	65+ years	male	No	Asymptomatic	0	None	No	No	Yes	No	Non-smoker	29.7609	No	No	Retired	Higher technical school or college	Swiss	M6	182
278	No	65	65+ years	65+ years	male	Yes	≥6 symptoms	8	Mild to moderate	No	No	Yes	No	Ex-smoker	24.9153	No	No	Employed	Higher technical school or college	Swiss	W2	15	positive	60.7	4.10594	positive	33.4	3.50856	297.515				positive
278	No	65	65+ years	65+ years	male	Yes	≥6 symptoms	8	Mild to moderate	No	No	Yes	No	Ex-smoker	24.9153	No	No	Employed	Higher technical school or college	Swiss	M1	33	positive	28.7	3.3569	positive	41.2	3.71844	448.398				positive
278	No	65	65+ years	65+ years	male	Yes	≥6 symptoms	8	Mild to moderate	No	No	Yes	No	Ex-smoker	24.9153	No	No	Employed	Higher technical school or college	Swiss	M3	97	positive	16.8	2.82138	positive	37.7	3.62966	376.866				positive
278	No	65	65+ years	65+ years	male	Yes	≥6 symptoms	8	Mild to moderate	No	No	Yes	No	Ex-smoker	24.9153	No	No	Employed	Higher technical school or college	Swiss	M6	187
279	Yes	23	18-39 years	18-64 years	female	Yes	≥6 symptoms	11	Severe to very severe	No	No	No	No	Non-smoker	24.6181	No	No	Employed	Vocational training or specialized baccalaureate	Swiss	W2	14	negative	1	0	negative	1	0	0.985025	negative	1.2	0.182322	negative	negative	negative	negative	0.4	negative	0.052	negative
279	Yes	23	18-39 years	18-64 years	female	Yes	≥6 symptoms	11	Severe to very severe	No	No	No	No	Non-smoker	24.6181	No	No	Employed	Vocational training or specialized baccalaureate	Swiss	M1	35	negative	1	0	negative	1	0	0.985025	negative	1	0	negative	negative	negative	negative	0.4	negative	0.05	negative	negative	5.98802e-297	0.5	-0.693147	negative	1	1	0	negative
279	Yes	23	18-39 years	18-64 years	female	Yes	≥6 symptoms	11	Severe to very severe	No	No	No	No	Non-smoker	24.6181	No	No	Employed	Vocational training or specialized baccalaureate	Swiss	M3	91	negative	1	0	negative	1	0	0.985025	negative	1	0	negative	negative	negative	negative	0.4	negative	0.049	negative	negative	1	1	0	negative	1	1	0	negative
279	Yes	23	18-39 years	18-64 years	female	Yes	≥6 symptoms	11	Severe to very severe	No	No	No	No	Non-smoker	24.6181	No	No	Employed	Vocational training or specialized baccalaureate	Swiss	M6	182	negative	1	0	negative	1	0	0.985025	negative	1	0	negative	negative	negative	negative	0.4	negative	0.047	negative	negative	1	1	0	negative	1	1	0	negative
280	Yes	87	65+ years	65+ years	female	No	Asymptomatic	0	None	No	No	Yes	No	Ex-smoker	37.461	Yes	No	Retired	Vocational training or specialized baccalaureate	Swiss	W2	17	positive	101.8	4.62301	positive	87	4.46591	1960.33	positive	32	3.46574	positive	positive	positive	positive	223.9	positive	8.51	positive	positive	2549.72	2549.72	7.84374	positive	976.562	976.562	6.88404	positive
280	Yes	87	65+ years	65+ years	female	No	Asymptomatic	0	None	No	No	Yes	No	Ex-smoker	37.461	Yes	No	Retired	Vocational training or specialized baccalaureate	Swiss	M1	31	positive	94.6	4.54966	positive	159.2	5.07016	6525.08	positive	44.6	3.79773	positive	positive	positive	positive	367	positive	87.81	positive	positive	4892.37	4892.37	8.49543	positive	1812.58	1812.58	7.50251
280	Yes	87	65+ years	65+ years	female	No	Asymptomatic	0	None	No	No	Yes	No	Ex-smoker	37.461	Yes	No	Retired	Vocational training or specialized baccalaureate	Swiss	M3	93	positive	43.9	3.78191	positive	144.4	4.97259	5371.35	positive	39.2	3.66868	positive	positive	positive	positive	3487	positive	151.2	positive	positive	540.541	540.541	6.29257	positive	202.47	202.47	5.31059	positive
280	Yes	87	65+ years	65+ years	female	No	Asymptomatic	0	None	No	No	Yes	No	Ex-smoker	37.461	Yes	No	Retired	Vocational training or specialized baccalaureate	Swiss	M6	186
281	Yes	82	65+ years	65+ years	female	Yes	1-5 symptoms	1	Mild to moderate	No	No	Yes	No	Non-smoker	22.2063	Yes	No	Retired	Higher technical school or college	Non-Swiss	W2	18	negative	1.8	0.587787	negative	5.7	1.74047	11.1523	negative	1	0	negative	negative	negative						negative	3.71195e-247	0.5	-0.693147	negative	1	1	0	negative
281	Yes	82	65+ years	65+ years	female	Yes	1-5 symptoms	1	Mild to moderate	No	No	Yes	No	Non-smoker	22.2063	Yes	No	Retired	Higher technical school or college	Non-Swiss	M1	33	negative	2	0.693147	negative	5.9	1.77495	11.8306	negative	1	0	negative	negative	negative
281	Yes	82	65+ years	65+ years	female	Yes	1-5 symptoms	1	Mild to moderate	No	No	Yes	No	Non-smoker	22.2063	Yes	No	Retired	Higher technical school or college	Non-Swiss	M3	95	negative	2.4	0.875469	negative	5.4	1.6864	10.1725	negative	1	0	negative	negative	negative	negative	0.4	negative	0.047	negative	negative	3.80952	3.80952	1.3375	negative	8.09061	8.09061	2.0907	negative
281	Yes	82	65+ years	65+ years	female	Yes	1-5 symptoms	1	Mild to moderate	No	No	Yes	No	Non-smoker	22.2063	Yes	No	Retired	Higher technical school or college	Non-Swiss	M6	188
282	Yes	70	65+ years	65+ years	female	Yes	≥6 symptoms	6	Mild to moderate	Yes	No	No	No	Smoker	22.1003	No	No	Retired	Vocational training or specialized baccalaureate	Swiss	W2	19	positive	196.8	5.28219	positive	75.7	4.32678	1487.72	positive	42.2	3.74242	positive	positive	positive	positive	13.96	positive	69.89	positive	positive	154.464	154.464	5.03996	negative	26.469	26.469	3.27598	negative
282	Yes	70	65+ years	65+ years	female	Yes	≥6 symptoms	6	Mild to moderate	Yes	No	No	No	Smoker	22.1003	No	No	Retired	Vocational training or specialized baccalaureate	Swiss	M1	31	positive	88.1	4.47847	positive	90.7	4.50756	2129.29	positive	43.5	3.77276	positive	positive	positive	positive	56.88	positive	129.1	positive	positive	117.178	117.178	4.7637	negative	23.1054	23.1054	3.14006	negative
282	Yes	70	65+ years	65+ years	female	Yes	≥6 symptoms	6	Mild to moderate	Yes	No	No	No	Smoker	22.1003	No	No	Retired	Vocational training or specialized baccalaureate	Swiss	M3	95	positive	27	3.29584	positive	115.6	4.75014	3448.68	positive	51.7	3.94546	positive	positive	positive	positive	171.4	positive	175.8	positive	positive	214.961	214.961	5.37046	negative	48.6145	48.6145	3.88392	negative
282	Yes	70	65+ years	65+ years	female	Yes	≥6 symptoms	6	Mild to moderate	Yes	No	No	No	Smoker	22.1003	No	No	Retired	Vocational training or specialized baccalaureate	Swiss	M6	183	positive	16.095	2.77851	positive	120.5	4.79165	3745.75	positive	21.7	3.07731	positive	positive	positive	positive	140.3	positive	81.79	positive	positive	138.504	138.504	4.9309	negative	35.3232	35.3232	3.56454	negative
283	Yes	69	65+ years	65+ years	female	No	Asymptomatic	0	None	No	No	Yes	No	Ex-smoker	23.3355	No	No	Retired	None or mandatory school	Swiss	W2
283	Yes	69	65+ years	65+ years	female	No	Asymptomatic	0	None	No	No	Yes	No	Ex-smoker	23.3355	No	No	Retired	None or mandatory school	Swiss	M1	31	negative	1	0	negative	1	0	0.985025	negative	1	0	negative	negative	negative	negative	0.4	negative	0.058	negative
283	Yes	69	65+ years	65+ years	female	No	Asymptomatic	0	None	No	No	Yes	No	Ex-smoker	23.3355	No	No	Retired	None or mandatory school	Swiss	M3	99	negative	1	0	negative	1	0	0.985025	negative	1	0	negative	negative	negative	negative	0.4	negative	0.057	negative	negative	2.74574	2.74574	1.01005	negative	4.27168	4.27168	1.45201	negative
283	Yes	69	65+ years	65+ years	female	No	Asymptomatic	0	None	No	No	Yes	No	Ex-smoker	23.3355	No	No	Retired	None or mandatory school	Swiss	M6	182
284	No	47	40-64 years	18-64 years	male	Yes	1-5 symptoms	5	Mild to moderate	No	No	No	No	Ex-smoker	28.3108	No	No	Employed	Vocational training or specialized baccalaureate	Swiss	W2	12	positive	283.7	5.64792	positive	19.7	2.98062	107.331				positive
284	No	47	40-64 years	18-64 years	male	Yes	1-5 symptoms	5	Mild to moderate	No	No	No	No	Ex-smoker	28.3108	No	No	Employed	Vocational training or specialized baccalaureate	Swiss	M1	29	positive	61.5	4.11904	positive	42.1	3.74005	467.8				positive
284	No	47	40-64 years	18-64 years	male	Yes	1-5 symptoms	5	Mild to moderate	No	No	No	No	Ex-smoker	28.3108	No	No	Employed	Vocational training or specialized baccalaureate	Swiss	M3	92	positive	15.2	2.7213	positive	33.3	3.50556	295.781				positive
284	No	47	40-64 years	18-64 years	male	Yes	1-5 symptoms	5	Mild to moderate	No	No	No	No	Ex-smoker	28.3108	No	No	Employed	Vocational training or specialized baccalaureate	Swiss	M6	183	positive	6.8	1.91692	positive	12.9	2.55723	48.2562				positive
285	No	65	65+ years	65+ years	female	Yes	≥6 symptoms	10	Severe to very severe	No	No	Yes	No	Ex-smoker	28.1625	No	No	Retired	Vocational training or specialized baccalaureate	Swiss	W2	18	positive	70.6	4.25703	positive	42.2	3.74242	469.981				positive
285	No	65	65+ years	65+ years	female	Yes	≥6 symptoms	10	Severe to very severe	No	No	Yes	No	Ex-smoker	28.1625	No	No	Retired	Vocational training or specialized baccalaureate	Swiss	M1	32	positive	56.5	4.03424	positive	99	4.59512	2533.78				positive
285	No	65	65+ years	65+ years	female	Yes	≥6 symptoms	10	Severe to very severe	No	No	Yes	No	Ex-smoker	28.1625	No	No	Retired	Vocational training or specialized baccalaureate	Swiss	M3	95	positive	20.3	3.01062	positive	74.7	4.31348	1449.04				positive
285	No	65	65+ years	65+ years	female	Yes	≥6 symptoms	10	Severe to very severe	No	No	Yes	No	Ex-smoker	28.1625	No	No	Retired	Vocational training or specialized baccalaureate	Swiss	M6	181
286	No	74	65+ years	65+ years	female	Yes	1-5 symptoms	1	Mild to moderate	No	No	Yes	No	Ex-smoker	22.6003	Yes	No	Retired	None or mandatory school	Swiss	W2	15	positive	190	5.24702	positive	91.3	4.51415	2157.34				positive
286	No	74	65+ years	65+ years	female	Yes	1-5 symptoms	1	Mild to moderate	No	No	Yes	No	Ex-smoker	22.6003	Yes	No	Retired	None or mandatory school	Swiss	M1	34	positive	56.1	4.02714	positive	78.6	4.36437	1602.78				positive
286	No	74	65+ years	65+ years	female	Yes	1-5 symptoms	1	Mild to moderate	No	No	Yes	No	Ex-smoker	22.6003	Yes	No	Retired	None or mandatory school	Swiss	M3	92	positive	23	3.13549	positive	60.7	4.10594	961.195				positive
286	No	74	65+ years	65+ years	female	Yes	1-5 symptoms	1	Mild to moderate	No	No	Yes	No	Ex-smoker	22.6003	Yes	No	Retired	None or mandatory school	Swiss	M6	181
287	No	72	65+ years	65+ years	female	Yes	1-5 symptoms	3	Mild to moderate	No	No	Yes	No	Non-smoker	24.093	Yes	No	Retired	Vocational training or specialized baccalaureate	Swiss	W2	16	positive	652.8	6.48127	positive	131.2	4.87672	4437.27				positive
287	No	72	65+ years	65+ years	female	Yes	1-5 symptoms	3	Mild to moderate	No	No	Yes	No	Non-smoker	24.093	Yes	No	Retired	Vocational training or specialized baccalaureate	Swiss	M1	30	positive	394.3	5.97711	positive	122.2	4.80566	3851.69				positive
287	No	72	65+ years	65+ years	female	Yes	1-5 symptoms	3	Mild to moderate	No	No	Yes	No	Non-smoker	24.093	Yes	No	Retired	Vocational training or specialized baccalaureate	Swiss	M3	93	positive	39.8	3.68387	positive	117.3	4.76473	3550.35				positive
287	No	72	65+ years	65+ years	female	Yes	1-5 symptoms	3	Mild to moderate	No	No	Yes	No	Non-smoker	24.093	Yes	No	Retired	Vocational training or specialized baccalaureate	Swiss	M6	184
288	No	43	40-64 years	18-64 years	female	No	Asymptomatic	0	None	No	No	No	No	Non-smoker	23.7118	No	No	Employed	None or mandatory school	Swiss	W2	14	positive	50.5	3.92197	positive	28.8	3.36038	223.033				positive
288	No	43	40-64 years	18-64 years	female	No	Asymptomatic	0	None	No	No	No	No	Non-smoker	23.7118	No	No	Employed	None or mandatory school	Swiss	M1	28	positive	7.6	2.02815	positive	15.9	2.76632	71.4357				positive
288	No	43	40-64 years	18-64 years	female	No	Asymptomatic	0	None	No	No	No	No	Non-smoker	23.7118	No	No	Employed	None or mandatory school	Swiss	M3	92	negative	3.5	1.25276	positive	12.3	2.5096	44.1659				positive
288	No	43	40-64 years	18-64 years	female	No	Asymptomatic	0	None	No	No	No	No	Non-smoker	23.7118	No	No	Employed	None or mandatory school	Swiss	M6	182	negative	1.8	0.587787	positive	7.5	2.0149	17.9806				positive
289	No	26	18-39 years	18-64 years	female	No	Asymptomatic	0	None	No	No	Yes	No	Non-smoker	21.5451	No	No	Employed	Higher technical school or college	Swiss	W2	14	negative	1	0	negative	1	0	0.985025				negative
289	No	26	18-39 years	18-64 years	female	No	Asymptomatic	0	None	No	No	Yes	No	Non-smoker	21.5451	No	No	Employed	Higher technical school or college	Swiss	M1	35	negative	1	0	negative	1	0	0.985025				negative
289	No	26	18-39 years	18-64 years	female	No	Asymptomatic	0	None	No	No	Yes	No	Non-smoker	21.5451	No	No	Employed	Higher technical school or college	Swiss	M3	91	negative	1.3	0.262364	negative	1	0	0.985025				negative
289	No	26	18-39 years	18-64 years	female	No	Asymptomatic	0	None	No	No	Yes	No	Non-smoker	21.5451	No	No	Employed	Higher technical school or college	Swiss	M6	185
290	No	68	65+ years	65+ years	male	Yes	≥6 symptoms	9	Mild to moderate	No	No	No	No	Ex-smoker	30.2992	Yes	No	Retired	University	Swiss	W2	20	positive	39.8	3.68387	positive	87.6	4.47278	1987.26				positive
290	No	68	65+ years	65+ years	male	Yes	≥6 symptoms	9	Mild to moderate	No	No	No	No	Ex-smoker	30.2992	Yes	No	Retired	University	Swiss	M1	31	positive	15	2.70805	positive	59.7	4.08933	930.179				positive
290	No	68	65+ years	65+ years	male	Yes	≥6 symptoms	9	Mild to moderate	No	No	No	No	Ex-smoker	30.2992	Yes	No	Retired	University	Swiss	M3	95	positive	10.3	2.33214	positive	39.3	3.67122	408.793				positive
290	No	68	65+ years	65+ years	male	Yes	≥6 symptoms	9	Mild to moderate	No	No	No	No	Ex-smoker	30.2992	Yes	No	Retired	University	Swiss	M6	186	positive	11.1241	2.40911	positive	21.3	3.05871	124.632				positive
291	No	70	65+ years	65+ years	female	Yes	1-5 symptoms	3	Mild to moderate	No	No	No	No	Ex-smoker	22.8374	No	No	Employed	University	Swiss	W2	15	positive	55.5	4.01638	positive	66.9	4.2032	1164.89				positive
291	No	70	65+ years	65+ years	female	Yes	1-5 symptoms	3	Mild to moderate	No	No	No	No	Ex-smoker	22.8374	No	No	Employed	University	Swiss	M1	33	positive	73.7	4.3	positive	104	4.64439	2794.49				positive
291	No	70	65+ years	65+ years	female	Yes	1-5 symptoms	3	Mild to moderate	No	No	No	No	Ex-smoker	22.8374	No	No	Employed	University	Swiss	M3	92	positive	23	3.13549	positive	117.4	4.76559	3556.37				positive
291	No	70	65+ years	65+ years	female	Yes	1-5 symptoms	3	Mild to moderate	No	No	No	No	Ex-smoker	22.8374	No	No	Employed	University	Swiss	M6	181	negative	5.265	1.66108	positive	84.7	4.43912	1858.84				positive
292	No	45	40-64 years	18-64 years	male	Yes	1-5 symptoms	2	Mild to moderate	No	No	No	No	Non-smoker	22.9854	No	No	Employed	Higher technical school or college	Swiss	W2	11	positive	125.4	4.83151	positive	51.2	3.93574	687.152				positive
292	No	45	40-64 years	18-64 years	male	Yes	1-5 symptoms	2	Mild to moderate	No	No	No	No	Non-smoker	22.9854	No	No	Employed	Higher technical school or college	Swiss	M1	28	positive	101.5	4.62006	positive	74.7	4.31348	1449.04				positive
292	No	45	40-64 years	18-64 years	male	Yes	1-5 symptoms	2	Mild to moderate	No	No	No	No	Non-smoker	22.9854	No	No	Employed	Higher technical school or college	Swiss	M3	91	positive	63.8	4.15575	positive	78.5	4.3631	1598.74				positive
292	No	45	40-64 years	18-64 years	male	Yes	1-5 symptoms	2	Mild to moderate	No	No	No	No	Non-smoker	22.9854	No	No	Employed	Higher technical school or college	Swiss	M6	184	positive	43.9	3.78191	positive	58.2	4.06389	884.613				positive
293	No	54	40-64 years	18-64 years	male	Yes	≥6 symptoms	7	Mild to moderate	No	No	No	No	Non-smoker	26.2596	No	No	Employed	University	Non-Swiss	W2	12	positive	20.5	3.02042	positive	14.1	2.64617	56.9823				positive
293	No	54	40-64 years	18-64 years	male	Yes	≥6 symptoms	7	Mild to moderate	No	No	No	No	Non-smoker	26.2596	No	No	Employed	University	Non-Swiss	M1	30	positive	9.1	2.20827	positive	16.8	2.82138	79.2769				positive
293	No	54	40-64 years	18-64 years	male	Yes	≥6 symptoms	7	Mild to moderate	No	No	No	No	Non-smoker	26.2596	No	No	Employed	University	Non-Swiss	M3	108	positive	7.3	1.98787	positive	14.6	2.68102	60.8328				positive
293	No	54	40-64 years	18-64 years	male	Yes	≥6 symptoms	7	Mild to moderate	No	No	No	No	Non-smoker	26.2596	No	No	Employed	University	Non-Swiss	M6	177	negative	4.8	1.56862	positive	9.4	2.24071	26.957				positive
294	No	45	40-64 years	18-64 years	female	Yes	≥6 symptoms	9	Mild to moderate	No	No	No	No	Non-smoker	20.5693	No	No	Unemployed or other	University	Non-Swiss	W2	15	positive	26	3.2581	positive	11.6	2.45101	39.6236				positive
294	No	45	40-64 years	18-64 years	female	Yes	≥6 symptoms	9	Mild to moderate	No	No	No	No	Non-smoker	20.5693	No	No	Unemployed or other	University	Non-Swiss	M1	31	positive	7.6	2.02815	positive	7	1.94591	15.9204				positive
294	No	45	40-64 years	18-64 years	female	Yes	≥6 symptoms	9	Mild to moderate	No	No	No	No	Non-smoker	20.5693	No	No	Unemployed or other	University	Non-Swiss	M3	92	positive	12.3	2.5096	positive	16.9	2.82731	80.1734				positive
294	No	45	40-64 years	18-64 years	female	Yes	≥6 symptoms	9	Mild to moderate	No	No	No	No	Non-smoker	20.5693	No	No	Unemployed or other	University	Non-Swiss	M6	185	positive	9.3	2.23001	positive	8.8	2.17475	23.926				positive
295	No	57	40-64 years	18-64 years	female	No	Asymptomatic	0	None	No	No	Yes	Yes	Ex-smoker	24.5935	Yes	No	Employed	Higher technical school or college	Swiss	W2	15	positive	49.3	3.89792	positive	20	2.99573	110.476				positive
295	No	57	40-64 years	18-64 years	female	No	Asymptomatic	0	None	No	No	Yes	Yes	Ex-smoker	24.5935	Yes	No	Employed	Higher technical school or college	Swiss	M1	27	positive	32.7	3.48738	positive	33.4	3.50856	297.515				positive
295	No	57	40-64 years	18-64 years	female	No	Asymptomatic	0	None	No	No	Yes	Yes	Ex-smoker	24.5935	Yes	No	Employed	Higher technical school or college	Swiss	M3	98	positive	7.1	1.96009	positive	24.5	3.19867	163.127				positive
295	No	57	40-64 years	18-64 years	female	No	Asymptomatic	0	None	No	No	Yes	Yes	Ex-smoker	24.5935	Yes	No	Employed	Higher technical school or college	Swiss	M6	182
296	No	69	65+ years	65+ years	male	Yes	1-5 symptoms	4	Mild to moderate	No	No	Yes	No	Ex-smoker	28.3937	Yes	No	Retired	Vocational training or specialized baccalaureate	Swiss	W2	14	positive	118	4.77068	positive	18.1	2.89591	91.3264				positive
296	No	69	65+ years	65+ years	male	Yes	1-5 symptoms	4	Mild to moderate	No	No	Yes	No	Ex-smoker	28.3937	Yes	No	Retired	Vocational training or specialized baccalaureate	Swiss	M1	32	positive	72.3	4.28082	positive	28.5	3.3499	218.549				positive
296	No	69	65+ years	65+ years	male	Yes	1-5 symptoms	4	Mild to moderate	No	No	Yes	No	Ex-smoker	28.3937	Yes	No	Retired	Vocational training or specialized baccalaureate	Swiss	M3	95	positive	30.7	3.42426	positive	21.8	3.08191	130.305				positive
296	No	69	65+ years	65+ years	male	Yes	1-5 symptoms	4	Mild to moderate	No	No	Yes	No	Ex-smoker	28.3937	Yes	No	Retired	Vocational training or specialized baccalaureate	Swiss	M6	193
297	No	70	65+ years	65+ years	male	No	Asymptomatic	0	None	No	No	No	No	Smoker	25.2801	No	No	Retired	Higher technical school or college	Swiss	W2	15	positive	114.6	4.74145	positive	45.4	3.81551	542.469				positive
297	No	70	65+ years	65+ years	male	No	Asymptomatic	0	None	No	No	No	No	Smoker	25.2801	No	No	Retired	Higher technical school or college	Swiss	M1	31	positive	64.9	4.17285	positive	48.8	3.88773	625.204				positive
297	No	70	65+ years	65+ years	male	No	Asymptomatic	0	None	No	No	No	No	Smoker	25.2801	No	No	Retired	Higher technical school or college	Swiss	M3	93	negative	3.7	1.30833	positive	26.4	3.27336	188.44				positive
297	No	70	65+ years	65+ years	male	No	Asymptomatic	0	None	No	No	No	No	Smoker	25.2801	No	No	Retired	Higher technical school or college	Swiss	M6	182	negative	2.43	0.887891	positive	21.5	3.06805	126.886				positive
298	No	68	65+ years	65+ years	male	Yes	1-5 symptoms	3	Mild to moderate	No	No	No	No	Ex-smoker	27.3324	No	No	Employed	University	Non-Swiss	W2	17	negative	3.5	1.25276	negative	1	0	0.985025				negative
298	No	68	65+ years	65+ years	male	Yes	1-5 symptoms	3	Mild to moderate	No	No	No	No	Ex-smoker	27.3324	No	No	Employed	University	Non-Swiss	M1	32	negative	3.1	1.1314	negative	1	0	0.985025				negative
298	No	68	65+ years	65+ years	male	Yes	1-5 symptoms	3	Mild to moderate	No	No	No	No	Ex-smoker	27.3324	No	No	Employed	University	Non-Swiss	M3	97	negative	1.2	0.182322	negative	1	0	0.985025				negative
298	No	68	65+ years	65+ years	male	Yes	1-5 symptoms	3	Mild to moderate	No	No	No	No	Ex-smoker	27.3324	No	No	Employed	University	Non-Swiss	M6	194	negative	4	1.38629	negative	1	0	0.985025				negative
299	No	65	65+ years	65+ years	female	Yes	1-5 symptoms	4	Severe to very severe	No	No	No	No	Non-smoker	21.7784	Yes		Retired	Vocational training or specialized baccalaureate	Swiss	W2	16	positive	53.3	3.97594	positive	23.1	3.13983	145.646				positive
299	No	65	65+ years	65+ years	female	Yes	1-5 symptoms	4	Severe to very severe	No	No	No	No	Non-smoker	21.7784	Yes		Retired	Vocational training or specialized baccalaureate	Swiss	M1	30	positive	17.5	2.8622	positive	35.1	3.5582	327.762				positive
299	No	65	65+ years	65+ years	female	Yes	1-5 symptoms	4	Severe to very severe	No	No	No	No	Non-smoker	21.7784	Yes		Retired	Vocational training or specialized baccalaureate	Swiss	M3	92	negative	5.5	1.70475	positive	30.1	3.40453	242.993				positive
299	No	65	65+ years	65+ years	female	Yes	1-5 symptoms	4	Severe to very severe	No	No	No	No	Non-smoker	21.7784	Yes		Retired	Vocational training or specialized baccalaureate	Swiss	M6	183	negative	4.59	1.52388	positive	24.3	3.19048	160.569				positive
300	No	47	40-64 years	18-64 years	female	Yes	≥6 symptoms	9	Severe to very severe	No	No	No	No	Non-smoker	22.8624	No	No	Employed	Vocational training or specialized baccalaureate	Swiss	W2	22	positive	43.3	3.76815	positive	30.8	3.42751	254.096				positive
300	No	47	40-64 years	18-64 years	female	Yes	≥6 symptoms	9	Severe to very severe	No	No	No	No	Non-smoker	22.8624	No	No	Employed	Vocational training or specialized baccalaureate	Swiss	M1	30	positive	17.8	2.8792	positive	41.8	3.7329	461.287				positive
300	No	47	40-64 years	18-64 years	female	Yes	≥6 symptoms	9	Severe to very severe	No	No	No	No	Non-smoker	22.8624	No	No	Employed	Vocational training or specialized baccalaureate	Swiss	M3	96	positive	16.4	2.79728	positive	38.3	3.64545	388.686				positive
300	No	47	40-64 years	18-64 years	female	Yes	≥6 symptoms	9	Severe to very severe	No	No	No	No	Non-smoker	22.8624	No	No	Employed	Vocational training or specialized baccalaureate	Swiss	M6	180	positive	9.4	2.24071	positive	18.6	2.92316	96.1886				positive
301	No	19	18-39 years	18-64 years	female	Yes	1-5 symptoms	5	Mild to moderate	No	No	No	No	Non-smoker	20.9042	No	No	Student	None or mandatory school	Swiss	W2	8	positive	30.8	3.42751	positive	41.1	3.71601	446.268				positive
301	No	19	18-39 years	18-64 years	female	Yes	1-5 symptoms	5	Mild to moderate	No	No	No	No	Non-smoker	20.9042	No	No	Student	None or mandatory school	Swiss	M1	29	positive	12.5	2.52573	positive	49.1	3.89386	632.787				positive
301	No	19	18-39 years	18-64 years	female	Yes	1-5 symptoms	5	Mild to moderate	No	No	No	No	Non-smoker	20.9042	No	No	Student	None or mandatory school	Swiss	M3	92	positive	9.4	2.24071	positive	37.7	3.62966	376.866				positive
301	No	19	18-39 years	18-64 years	female	Yes	1-5 symptoms	5	Mild to moderate	No	No	No	No	Non-smoker	20.9042	No	No	Student	None or mandatory school	Swiss	M6	183	positive	7.9	2.06686	positive	34.5	3.54096	316.919				positive
302	Yes	24	18-39 years	18-64 years	female	Yes	≥6 symptoms	7	Mild to moderate	Yes	No	No	No	Smoker	21.1203	No	No	Employed	Vocational training or specialized baccalaureate	Swiss	W2	16	positive	51.2	3.93574	positive	95	4.55388	2334.44	negative	1.4	0.336472	positive	positive	positive	positive	1.37	negative	0.077	positive	negative	15.4226	15.4226	2.73583	negative	1.47623	1.47623	0.389493	negative
302	Yes	24	18-39 years	18-64 years	female	Yes	≥6 symptoms	7	Mild to moderate	Yes	No	No	No	Smoker	21.1203	No	No	Employed	Vocational training or specialized baccalaureate	Swiss	M1	31	positive	63.1	4.14472	positive	54	3.98898	763.137	negative	4.1	1.41099	positive	positive	positive	positive	15.04	negative	0.918	positive	negative	15.0852	15.0852	2.71372	negative	1.52975	1.52975	0.425107	negative
302	Yes	24	18-39 years	18-64 years	female	Yes	≥6 symptoms	7	Mild to moderate	Yes	No	No	No	Smoker	21.1203	No	No	Employed	Vocational training or specialized baccalaureate	Swiss	M3	101	positive	35.8	3.57795	positive	36.2	3.58906	348.117	negative	3.6	1.28093	positive	positive	positive	positive	22.54	positive	4.51	positive	negative	22.8728	22.8728	3.12995	negative	3.07787	3.07787	1.12424	negative
302	Yes	24	18-39 years	18-64 years	female	Yes	≥6 symptoms	7	Mild to moderate	Yes	No	No	No	Smoker	21.1203	No	No	Employed	Vocational training or specialized baccalaureate	Swiss	M6	189	positive	37	3.61092	positive	27.3	3.30689	201.07	negative	2.4	0.875469	positive	positive	positive	positive	37.12	positive	5.23	positive	negative	10.4199	10.4199	2.34372	negative	0.00468384	0.5	-0.693147	negative
303	No	72	65+ years	65+ years	male	No	Asymptomatic	0	None	No	No	Yes	No	Non-smoker	22.4813	Yes	No	Retired	Vocational training or specialized baccalaureate	Swiss	W2	20	negative	1	0	negative	1	0	0.985025				negative
303	No	72	65+ years	65+ years	male	No	Asymptomatic	0	None	No	No	Yes	No	Non-smoker	22.4813	Yes	No	Retired	Vocational training or specialized baccalaureate	Swiss	M1	34	negative	1	0	negative	1	0	0.985025				negative
303	No	72	65+ years	65+ years	male	No	Asymptomatic	0	None	No	No	Yes	No	Non-smoker	22.4813	Yes	No	Retired	Vocational training or specialized baccalaureate	Swiss	M3	97	negative	1	0	negative	1	0	0.985025				negative
303	No	72	65+ years	65+ years	male	No	Asymptomatic	0	None	No	No	Yes	No	Non-smoker	22.4813	Yes	No	Retired	Vocational training or specialized baccalaureate	Swiss	M6	188
304	No	32	18-39 years	18-64 years	male	Yes	≥6 symptoms	6	Mild to moderate	No	No	No	No	Non-smoker	24.2202	Yes	No	Employed	Higher technical school or college	Swiss	W2	11	positive	74.4	4.30946	positive	10.1	2.31254	30.7226				positive
304	No	32	18-39 years	18-64 years	male	Yes	≥6 symptoms	6	Mild to moderate	No	No	No	No	Non-smoker	24.2202	Yes	No	Employed	Higher technical school or college	Swiss	M1
304	No	32	18-39 years	18-64 years	male	Yes	≥6 symptoms	6	Mild to moderate	No	No	No	No	Non-smoker	24.2202	Yes	No	Employed	Higher technical school or college	Swiss	M3	91	positive	146.8	4.98907	positive	14.9	2.70136	63.2038				positive
304	No	32	18-39 years	18-64 years	male	Yes	≥6 symptoms	6	Mild to moderate	No	No	No	No	Non-smoker	24.2202	Yes	No	Employed	Higher technical school or college	Swiss	M6	180	positive	64.3	4.16356	positive	7.5	2.0149	17.9806				positive
305	No	81	65+ years	65+ years	female	Yes	Asymptomatic	0		No	No	Yes	No	Non-smoker	23.7118	No	No	Retired	Vocational training or specialized baccalaureate	Swiss	W2	14	positive	72.9	4.28909	positive	39	3.66356	402.707				positive
305	No	81	65+ years	65+ years	female	Yes	Asymptomatic	0		No	No	Yes	No	Non-smoker	23.7118	No	No	Retired	Vocational training or specialized baccalaureate	Swiss	M1	35	positive	38	3.63759	positive	51.8	3.94739	703.098				positive
305	No	81	65+ years	65+ years	female	Yes	Asymptomatic	0		No	No	Yes	No	Non-smoker	23.7118	No	No	Retired	Vocational training or specialized baccalaureate	Swiss	M3	96	positive	7.9	2.06686	positive	52	3.95124	708.454				positive
305	No	81	65+ years	65+ years	female	Yes	Asymptomatic	0		No	No	Yes	No	Non-smoker	23.7118	No	No	Retired	Vocational training or specialized baccalaureate	Swiss	M6	182
306	No	68	65+ years	65+ years	male	Yes	1-5 symptoms	4	Mild to moderate	No	No	Yes	No	Ex-smoker	21.6333	No	No	Unemployed or other	University	Swiss	W2	18	positive	254.3	5.53851	positive	64.5	4.16667	1083.71				positive
306	No	68	65+ years	65+ years	male	Yes	1-5 symptoms	4	Mild to moderate	No	No	Yes	No	Ex-smoker	21.6333	No	No	Unemployed or other	University	Swiss	M1	32	positive	147.5	4.99383	positive	51.4	3.93964	692.447				positive
306	No	68	65+ years	65+ years	male	Yes	1-5 symptoms	4	Mild to moderate	No	No	Yes	No	Ex-smoker	21.6333	No	No	Unemployed or other	University	Swiss	M3	95	positive	54	3.98898	positive	47.6	3.86283	595.331				positive
306	No	68	65+ years	65+ years	male	Yes	1-5 symptoms	4	Mild to moderate	No	No	Yes	No	Ex-smoker	21.6333	No	No	Unemployed or other	University	Swiss	M6	180
307	No	57	40-64 years	18-64 years	male	Yes	1-5 symptoms	4	Mild to moderate	No	No	No	No	Non-smoker	26.0617	Yes	No	Employed	Higher technical school or college	Swiss	W2	19	positive	82.9	4.41764	positive	48.6	3.88362	620.174				positive
307	No	57	40-64 years	18-64 years	male	Yes	1-5 symptoms	4	Mild to moderate	No	No	No	No	Non-smoker	26.0617	Yes	No	Employed	Higher technical school or college	Swiss	M1	32	positive	55.3	4.01277	positive	52	3.95124	708.454				positive
307	No	57	40-64 years	18-64 years	male	Yes	1-5 symptoms	4	Mild to moderate	No	No	No	No	Non-smoker	26.0617	Yes	No	Employed	Higher technical school or college	Swiss	M3	92	positive	10.6	2.36085	positive	16.9	2.82731	80.1734				positive
307	No	57	40-64 years	18-64 years	male	Yes	1-5 symptoms	4	Mild to moderate	No	No	No	No	Non-smoker	26.0617	Yes	No	Employed	Higher technical school or college	Swiss	M6	197	positive	22.5	3.11352	positive	32.6	3.48431	283.789				positive
308	No	36	18-39 years	18-64 years	male	Yes	1-5 symptoms	2	Mild to moderate	No	No	No	No	Smoker	25.2493	No	No	Employed	Vocational training or specialized baccalaureate	Non-Swiss	W2	17	positive	157.2	5.05752	positive	36.3	3.59182	349.998				positive
308	No	36	18-39 years	18-64 years	male	Yes	1-5 symptoms	2	Mild to moderate	No	No	No	No	Smoker	25.2493	No	No	Employed	Vocational training or specialized baccalaureate	Non-Swiss	M1	37	positive	63.5	4.15104	positive	43.7	3.77735	503.31				positive
308	No	36	18-39 years	18-64 years	male	Yes	1-5 symptoms	2	Mild to moderate	No	No	No	No	Smoker	25.2493	No	No	Employed	Vocational training or specialized baccalaureate	Non-Swiss	M3	93	positive	21	3.04452	positive	46.2	3.83298	561.406				positive
308	No	36	18-39 years	18-64 years	male	Yes	1-5 symptoms	2	Mild to moderate	No	No	No	No	Smoker	25.2493	No	No	Employed	Vocational training or specialized baccalaureate	Non-Swiss	M6	184	positive	16.5	2.80336	positive	23	3.13549	144.436				positive
309	No	69	65+ years	65+ years	male	Yes	1-5 symptoms	4	Mild to moderate	Yes	No	Yes	No	Non-smoker	31.378	Yes	No	Retired	Higher technical school or college	Swiss	W2	14	positive	174.2	5.1602	positive	99.8	4.60317	2574.64				positive
309	No	69	65+ years	65+ years	male	Yes	1-5 symptoms	4	Mild to moderate	Yes	No	Yes	No	Non-smoker	31.378	Yes	No	Retired	Higher technical school or college	Swiss	M1	30	positive	16.1	2.77882	positive	52.2	3.95508	713.831				positive
309	No	69	65+ years	65+ years	male	Yes	1-5 symptoms	4	Mild to moderate	Yes	No	Yes	No	Non-smoker	31.378	Yes	No	Retired	Higher technical school or college	Swiss	M3	91	positive	84.6	4.43793	positive	81	4.39445	1701.25				positive
309	No	69	65+ years	65+ years	male	Yes	1-5 symptoms	4	Mild to moderate	Yes	No	Yes	No	Non-smoker	31.378	Yes	No	Retired	Higher technical school or college	Swiss	M6	182
310	No	61	40-64 years	18-64 years	female	Yes	≥6 symptoms	7	Mild to moderate	No	No	No	No	Non-smoker	20.7008	No	No	Employed	Higher technical school or college	Swiss	W2	15	positive	793.1	6.67595	positive	60.4	4.10099	951.837				positive
310	No	61	40-64 years	18-64 years	female	Yes	≥6 symptoms	7	Mild to moderate	No	No	No	No	Non-smoker	20.7008	No	No	Employed	Higher technical school or college	Swiss	M1	34	positive	358.2	5.88109	positive	70	4.2485	1274.1				positive
310	No	61	40-64 years	18-64 years	female	Yes	≥6 symptoms	7	Mild to moderate	No	No	No	No	Non-smoker	20.7008	No	No	Employed	Higher technical school or college	Swiss	M3	90	positive	116.5	4.75789	positive	69.2	4.237	1245.44				positive
310	No	61	40-64 years	18-64 years	female	Yes	≥6 symptoms	7	Mild to moderate	No	No	No	No	Non-smoker	20.7008	No	No	Employed	Higher technical school or college	Swiss	M6	181	positive	67.5	4.21213	positive	31.7	3.45632	268.737				positive
311	No	20	18-39 years	18-64 years	female	Yes	≥6 symptoms	7	Mild to moderate	No	No	No	No	Non-smoker		No	No	Employed	Vocational training or specialized baccalaureate	Swiss	W2	18	positive	206.2	5.32885	positive	62	4.12713	1002.28				positive
311	No	20	18-39 years	18-64 years	female	Yes	≥6 symptoms	7	Mild to moderate	No	No	No	No	Non-smoker		No	No	Employed	Vocational training or specialized baccalaureate	Swiss	M1	39	positive	31.1	3.43721	positive	45.2	3.8111	537.786				positive
311	No	20	18-39 years	18-64 years	female	Yes	≥6 symptoms	7	Mild to moderate	No	No	No	No	Non-smoker		No	No	Employed	Vocational training or specialized baccalaureate	Swiss	M3	103	negative	5.5	1.70475	positive	48.5	3.88156	617.667				positive
311	No	20	18-39 years	18-64 years	female	Yes	≥6 symptoms	7	Mild to moderate	No	No	No	No	Non-smoker		No	No	Employed	Vocational training or specialized baccalaureate	Swiss	M6	194	positive	9.3	2.23001	positive	48.2	3.87536	610.175				positive
312	Yes	86	65+ years	65+ years	female	Yes	≥6 symptoms	6	Mild to moderate	Yes	Yes	No	No		28.0277	Yes	No	Employed	None or mandatory school	Swiss	W2
312	Yes	86	65+ years	65+ years	female	Yes	≥6 symptoms	6	Mild to moderate	Yes	Yes	No	No		28.0277	Yes	No	Employed	None or mandatory school	Swiss	M1	39	positive	44.9	3.80444	positive	152.3	5.02585	5973.19	positive	44.9	3.80444	positive	positive	positive	positive	1595.5	positive	52.51	positive	positive	592.417	592.417	6.38421	positive	267.451	267.451	5.58894	positive
312	Yes	86	65+ years	65+ years	female	Yes	≥6 symptoms	6	Mild to moderate	Yes	Yes	No	No		28.0277	Yes	No	Employed	None or mandatory school	Swiss	M3	90	positive	38.7	3.65584	positive	133.3	4.8926	4579.89	positive	42.9	3.75887	positive	positive	positive	positive	1816	positive	85.43	positive	positive	64.5161	64.5161	4.16692	negative	33.8524	33.8524	3.52201
312	Yes	86	65+ years	65+ years	female	Yes	≥6 symptoms	6	Mild to moderate	Yes	Yes	No	No		28.0277	Yes	No	Employed	None or mandatory school	Swiss	M6	182	positive	29.365	3.3798	positive	83.5	4.42485	1806.97	positive	19.2	2.95491	positive	positive	positive	positive	736.5	positive	35.73	positive	negative	15.23	15.23	2.72327	negative	10.6315	10.6315	2.36382
313	No	23	18-39 years	18-64 years	female	Yes	1-5 symptoms	3	Mild to moderate	No	No	No	No	Non-smoker	19.8839	Yes	No	Student	Vocational training or specialized baccalaureate	Swiss	W2	16	negative	1	0	negative	1	0	0.985025				negative
313	No	23	18-39 years	18-64 years	female	Yes	1-5 symptoms	3	Mild to moderate	No	No	No	No	Non-smoker	19.8839	Yes	No	Student	Vocational training or specialized baccalaureate	Swiss	M1	32	negative	1	0	negative	1	0	0.985025				negative
313	No	23	18-39 years	18-64 years	female	Yes	1-5 symptoms	3	Mild to moderate	No	No	No	No	Non-smoker	19.8839	Yes	No	Student	Vocational training or specialized baccalaureate	Swiss	M3	93	negative	1	0	negative	1	0	0.985025				negative
313	No	23	18-39 years	18-64 years	female	Yes	1-5 symptoms	3	Mild to moderate	No	No	No	No	Non-smoker	19.8839	Yes	No	Student	Vocational training or specialized baccalaureate	Swiss	M6	157	negative	1	0	negative	1	0	0.985025				negative
314	No	50	40-64 years	18-64 years	female	Yes	≥6 symptoms	8	Mild to moderate	No	No	No	No	Non-smoker	18.3655	No	No	Employed	Higher technical school or college	Swiss	W2	27	positive	122.8	4.81056	positive	69.3	4.23844	1249.01				positive
314	No	50	40-64 years	18-64 years	female	Yes	≥6 symptoms	8	Mild to moderate	No	No	No	No	Non-smoker	18.3655	No	No	Employed	Higher technical school or college	Swiss	M1	35	positive	54.8	4.00369	positive	68	4.21951	1203.08				positive
314	No	50	40-64 years	18-64 years	female	Yes	≥6 symptoms	8	Mild to moderate	No	No	No	No	Non-smoker	18.3655	No	No	Employed	Higher technical school or college	Swiss	M3	91	positive	17.7	2.87356	positive	56.1	4.02714	822.75				positive
314	No	50	40-64 years	18-64 years	female	Yes	≥6 symptoms	8	Mild to moderate	No	No	No	No	Non-smoker	18.3655	No	No	Employed	Higher technical school or college	Swiss	M6	185	positive	18.1	2.89591	positive	28.3	3.34286	215.585				positive
315	No	47	40-64 years	18-64 years	male	Yes	1-5 symptoms	3	Mild to moderate	No	No	No	No	Ex-smoker	23.7812	No	No	Employed	University	Non-Swiss	W2	14	positive	41.2	3.71844	positive	55.8	4.02177	814.096				positive
315	No	47	40-64 years	18-64 years	male	Yes	1-5 symptoms	3	Mild to moderate	No	No	No	No	Ex-smoker	23.7812	No	No	Employed	University	Non-Swiss	M1
315	No	47	40-64 years	18-64 years	male	Yes	1-5 symptoms	3	Mild to moderate	No	No	No	No	Ex-smoker	23.7812	No	No	Employed	University	Non-Swiss	M3	104	positive	27	3.29584	positive	83.2	4.42125	1794.11				positive
315	No	47	40-64 years	18-64 years	male	Yes	1-5 symptoms	3	Mild to moderate	No	No	No	No	Ex-smoker	23.7812	No	No	Employed	University	Non-Swiss	M6	188	positive	17.4	2.85647	positive	19	2.94444	100.169				positive
316	No	76	65+ years	65+ years	male	Yes	1-5 symptoms	5	Mild to moderate	No	No	Yes	No	Ex-smoker	23.8367	No	No	Unemployed or other	Vocational training or specialized baccalaureate	Swiss	W2	19	positive	37	3.61092	positive	25.2	3.22684	172.239				positive
316	No	76	65+ years	65+ years	male	Yes	1-5 symptoms	5	Mild to moderate	No	No	Yes	No	Ex-smoker	23.8367	No	No	Unemployed or other	Vocational training or specialized baccalaureate	Swiss	M1	31	positive	49.6	3.90399	positive	29.3	3.37759	230.609				positive
316	No	76	65+ years	65+ years	male	Yes	1-5 symptoms	5	Mild to moderate	No	No	Yes	No	Ex-smoker	23.8367	No	No	Unemployed or other	Vocational training or specialized baccalaureate	Swiss	M3	94	positive	32.7	3.48738	positive	33.4	3.50856	297.515				positive
316	No	76	65+ years	65+ years	male	Yes	1-5 symptoms	5	Mild to moderate	No	No	Yes	No	Ex-smoker	23.8367	No	No	Unemployed or other	Vocational training or specialized baccalaureate	Swiss	M6	184
317	No	37	18-39 years	18-64 years	female	Yes	1-5 symptoms	5	Mild to moderate	No	No	No	No	Non-smoker	22.2063	No	No	Employed	University	Non-Swiss	W2	14	positive	234.2	5.45618	positive	43.7	3.77735	503.31				positive
317	No	37	18-39 years	18-64 years	female	Yes	1-5 symptoms	5	Mild to moderate	No	No	No	No	Non-smoker	22.2063	No	No	Employed	University	Non-Swiss	M1	30	positive	332.1	5.80544	positive	54.8	4.00369	785.582				positive
317	No	37	18-39 years	18-64 years	female	Yes	1-5 symptoms	5	Mild to moderate	No	No	No	No	Non-smoker	22.2063	No	No	Employed	University	Non-Swiss	M3	92	positive	236.9	5.46764	positive	48.2	3.87536	610.175				positive
317	No	37	18-39 years	18-64 years	female	Yes	1-5 symptoms	5	Mild to moderate	No	No	No	No	Non-smoker	22.2063	No	No	Employed	University	Non-Swiss	M6	184	positive	221.2	5.39907	positive	46.8	3.84588	575.823				positive
318	No	25	18-39 years	18-64 years	female	Yes	1-5 symptoms	5	Severe to very severe	No	No	No	No	Non-smoker	18.4265	No	No	Employed	Vocational training or specialized baccalaureate	Swiss	W2	12	positive	121	4.79579	positive	39.9	3.68638	421.101				positive
318	No	25	18-39 years	18-64 years	female	Yes	1-5 symptoms	5	Severe to very severe	No	No	No	No	Non-smoker	18.4265	No	No	Employed	Vocational training or specialized baccalaureate	Swiss	M1	31	positive	47.8	3.86703	positive	44.8	3.80221	528.48				positive
318	No	25	18-39 years	18-64 years	female	Yes	1-5 symptoms	5	Severe to very severe	No	No	No	No	Non-smoker	18.4265	No	No	Employed	Vocational training or specialized baccalaureate	Swiss	M3	98	positive	7.5	2.0149	positive	25.1	3.22287	170.922				positive
318	No	25	18-39 years	18-64 years	female	Yes	1-5 symptoms	5	Severe to very severe	No	No	No	No	Non-smoker	18.4265	No	No	Employed	Vocational training or specialized baccalaureate	Swiss	M6	189	negative	4.7	1.54756	positive	12.9	2.55723	48.2562				positive
319	No	53	40-64 years	18-64 years	male	Yes	≥6 symptoms	7	Mild to moderate	No	No	No	Yes		25.1429	No	No	Employed	University	Swiss	W2	15	positive	37.9	3.63495	positive	24.8	3.21084	167.002				positive
319	No	53	40-64 years	18-64 years	male	Yes	≥6 symptoms	7	Mild to moderate	No	No	No	Yes		25.1429	No	No	Employed	University	Swiss	M1	30	positive	11.7	2.45959	positive	23.6	3.16125	151.775				positive
319	No	53	40-64 years	18-64 years	male	Yes	≥6 symptoms	7	Mild to moderate	No	No	No	Yes		25.1429	No	No	Employed	University	Swiss	M3	90	positive	7.2	1.97408	positive	21.2	3.054	123.513				positive
319	No	53	40-64 years	18-64 years	male	Yes	≥6 symptoms	7	Mild to moderate	No	No	No	Yes		25.1429	No	No	Employed	University	Swiss	M6	182
320	No	37	18-39 years	18-64 years	female	Yes	≥6 symptoms	7	Severe to very severe	No	No	No	No	Non-smoker	20.4152	No	No	Unemployed or other	Vocational training or specialized baccalaureate	Swiss	W2	15	positive	108.1	4.68306	positive	29.6	3.38777	235.215				positive
320	No	37	18-39 years	18-64 years	female	Yes	≥6 symptoms	7	Severe to very severe	No	No	No	No	Non-smoker	20.4152	No	No	Unemployed or other	Vocational training or specialized baccalaureate	Swiss	M1	32	positive	34.2	3.53223	positive	32	3.46574	273.708				positive
320	No	37	18-39 years	18-64 years	female	Yes	≥6 symptoms	7	Severe to very severe	No	No	No	No	Non-smoker	20.4152	No	No	Unemployed or other	Vocational training or specialized baccalaureate	Swiss	M3	90	negative	4.3	1.45862	positive	12.5	2.52573	45.5092				positive
320	No	37	18-39 years	18-64 years	female	Yes	≥6 symptoms	7	Severe to very severe	No	No	No	No	Non-smoker	20.4152	No	No	Unemployed or other	Vocational training or specialized baccalaureate	Swiss	M6	195	positive	22.5	3.11352	positive	44.8	3.80221	528.48				positive
321	No	88	65+ years	65+ years	female	Yes	≥6 symptoms	6	Mild to moderate	No	No	No	No	Non-smoker	24.2568	Yes	No	Retired	Vocational training or specialized baccalaureate	Swiss	W2	21	positive	452	6.11368	positive	112.8	4.72562	3284.45				positive
321	No	88	65+ years	65+ years	female	Yes	≥6 symptoms	6	Mild to moderate	No	No	No	No	Non-smoker	24.2568	Yes	No	Retired	Vocational training or specialized baccalaureate	Swiss	M1	35	positive	126.2	4.83787	positive	86.1	4.45551	1920.3				positive
321	No	88	65+ years	65+ years	female	Yes	≥6 symptoms	6	Mild to moderate	No	No	No	No	Non-smoker	24.2568	Yes	No	Retired	Vocational training or specialized baccalaureate	Swiss	M3	92	positive	93.2	4.53475	positive	99.6	4.60116	2564.39				positive
321	No	88	65+ years	65+ years	female	Yes	≥6 symptoms	6	Mild to moderate	No	No	No	No	Non-smoker	24.2568	Yes	No	Retired	Vocational training or specialized baccalaureate	Swiss	M6	183	positive	48.765	3.88701	positive	155.6	5.04729	6234.08				positive
322	No	76	65+ years	65+ years	female	No	Asymptomatic	0	None	No	No	Yes	No	Non-smoker	23.5883	No	No	Employed	Higher technical school or college	Swiss	W2
322	No	76	65+ years	65+ years	female	No	Asymptomatic	0	None	No	No	Yes	No	Non-smoker	23.5883	No	No	Employed	Higher technical school or college	Swiss	M1	27	positive	219.1	5.38953	positive	78.5	4.3631	1598.74				positive
322	No	76	65+ years	65+ years	female	No	Asymptomatic	0	None	No	No	Yes	No	Non-smoker	23.5883	No	No	Employed	Higher technical school or college	Swiss	M3	99	positive	40.8	3.70868	positive	99.7	4.60217	2569.51				positive
322	No	76	65+ years	65+ years	female	No	Asymptomatic	0	None	No	No	Yes	No	Non-smoker	23.5883	No	No	Employed	Higher technical school or college	Swiss	M6	181
323	No	58	40-64 years	18-64 years	female	Yes	≥6 symptoms	10	Mild to moderate	No	No	No	No	Non-smoker	23.0518	No	No	Employed	Vocational training or specialized baccalaureate	Swiss	W2	13	positive	42.2	3.74242	positive	14.9	2.70136	63.2038				positive
323	No	58	40-64 years	18-64 years	female	Yes	≥6 symptoms	10	Mild to moderate	No	No	No	No	Non-smoker	23.0518	No	No	Employed	Vocational training or specialized baccalaureate	Swiss	M1	32	positive	27	3.29584	positive	18.4	2.91235	94.2285				positive
323	No	58	40-64 years	18-64 years	female	Yes	≥6 symptoms	10	Mild to moderate	No	No	No	No	Non-smoker	23.0518	No	No	Employed	Vocational training or specialized baccalaureate	Swiss	M3	92	negative	5.3	1.66771	positive	8	2.07944	20.1666				positive
323	No	58	40-64 years	18-64 years	female	Yes	≥6 symptoms	10	Mild to moderate	No	No	No	No	Non-smoker	23.0518	No	No	Employed	Vocational training or specialized baccalaureate	Swiss	M6	188	positive	25	3.21888	positive	23.5	3.157	150.539				positive
324	No	68	65+ years	65+ years	female	Yes	≥6 symptoms	6	Mild to moderate	No	No	Yes	No	Non-smoker	27.5312	No	No	Retired	Higher technical school or college	Swiss	W2	14	positive	67	4.20469	positive	132.9	4.8896	4552.55				positive
324	No	68	65+ years	65+ years	female	Yes	≥6 symptoms	6	Mild to moderate	No	No	Yes	No	Non-smoker	27.5312	No	No	Retired	Higher technical school or college	Swiss	M1	40	positive	42.4	3.74715	positive	183.4	5.21167	8654.23				positive
324	No	68	65+ years	65+ years	female	Yes	≥6 symptoms	6	Mild to moderate	No	No	Yes	No	Non-smoker	27.5312	No	No	Retired	Higher technical school or college	Swiss	M3	92	negative	3.7	1.30833	positive	146.6	4.98771	5535.73				positive
324	No	68	65+ years	65+ years	female	Yes	≥6 symptoms	6	Mild to moderate	No	No	Yes	No	Non-smoker	27.5312	No	No	Retired	Higher technical school or college	Swiss	M6	188
325	No	28	18-39 years	18-64 years	female	Yes	1-5 symptoms	4	Mild to moderate	No	No	No	No	Non-smoker	21.1553	No	No	Unemployed or other	University	Swiss	W2	17	positive	108.9	4.69043	positive	66.2	4.19268	1140.91				positive
325	No	28	18-39 years	18-64 years	female	Yes	1-5 symptoms	4	Mild to moderate	No	No	No	No	Non-smoker	21.1553	No	No	Unemployed or other	University	Swiss	M1	28	positive	63.4	4.14946	positive	65.9	4.18814	1130.71				positive
325	No	28	18-39 years	18-64 years	female	Yes	1-5 symptoms	4	Mild to moderate	No	No	No	No	Non-smoker	21.1553	No	No	Unemployed or other	University	Swiss	M3	90	positive	11.8	2.4681	positive	43.4	3.77046	496.553				positive
325	No	28	18-39 years	18-64 years	female	Yes	1-5 symptoms	4	Mild to moderate	No	No	No	No	Non-smoker	21.1553	No	No	Unemployed or other	University	Swiss	M6	188	positive	10.8	2.37955	positive	22.2	3.10009	134.934				positive
326	No	65	65+ years	65+ years	male	Yes	≥6 symptoms	6	Severe to very severe	No	No	Yes	No	Ex-smoker	25.9259	Yes	No	Unemployed or other	Vocational training or specialized baccalaureate	Swiss	W2	16	positive	227.5	5.42715	positive	101.7	4.62203	2672.97				positive
326	No	65	65+ years	65+ years	male	Yes	≥6 symptoms	6	Severe to very severe	No	No	Yes	No	Ex-smoker	25.9259	Yes	No	Unemployed or other	Vocational training or specialized baccalaureate	Swiss	M1	28	positive	43.9	3.78191	positive	127.4	4.84733	4184.95				positive
326	No	65	65+ years	65+ years	male	Yes	≥6 symptoms	6	Severe to very severe	No	No	Yes	No	Ex-smoker	25.9259	Yes	No	Unemployed or other	Vocational training or specialized baccalaureate	Swiss	M3	91	positive	51.7	3.94546	positive	76.8	4.3412	1530.86				positive
326	No	65	65+ years	65+ years	male	Yes	≥6 symptoms	6	Severe to very severe	No	No	Yes	No	Ex-smoker	25.9259	Yes	No	Unemployed or other	Vocational training or specialized baccalaureate	Swiss	M6	183
327	No	33	18-39 years	18-64 years	male	Yes	1-5 symptoms	5	Severe to very severe	No	No	No	No	Non-smoker	21.6197	No	No	Employed	Higher technical school or college	Non-Swiss	W2	16	positive	88.7	4.48526	positive	10.2	2.32239	31.2807				positive
327	No	33	18-39 years	18-64 years	male	Yes	1-5 symptoms	5	Severe to very severe	No	No	No	No	Non-smoker	21.6197	No	No	Employed	Higher technical school or college	Non-Swiss	M1	29	positive	64.4	4.16511	positive	11.8	2.4681	40.8962				positive
327	No	33	18-39 years	18-64 years	male	Yes	1-5 symptoms	5	Severe to very severe	No	No	No	No	Non-smoker	21.6197	No	No	Employed	Higher technical school or college	Non-Swiss	M3	85	positive	8	2.07944	positive	9.8	2.28238	29.0785				positive
327	No	33	18-39 years	18-64 years	male	Yes	1-5 symptoms	5	Severe to very severe	No	No	No	No	Non-smoker	21.6197	No	No	Employed	Higher technical school or college	Non-Swiss	M6	177	positive	6.8	1.91692	positive	6.2	1.82455	12.8857				positive
328	No	30	18-39 years	18-64 years	female	Yes	≥6 symptoms	10	Severe to very severe	No	No	No	No	Non-smoker	22.4913	No	No	Employed	University	Non-Swiss	W2	17	positive	53.9	3.98713	positive	26.7	3.28466	192.604				positive
328	No	30	18-39 years	18-64 years	female	Yes	≥6 symptoms	10	Severe to very severe	No	No	No	No	Non-smoker	22.4913	No	No	Employed	University	Non-Swiss	M1	32	negative	5.7	1.74047	positive	12.8	2.54945	47.5619				positive
328	No	30	18-39 years	18-64 years	female	Yes	≥6 symptoms	10	Severe to very severe	No	No	No	No	Non-smoker	22.4913	No	No	Employed	University	Non-Swiss	M3	90	negative	4.8	1.56862	positive	11.7	2.45959	40.2574				positive
328	No	30	18-39 years	18-64 years	female	Yes	≥6 symptoms	10	Severe to very severe	No	No	No	No	Non-smoker	22.4913	No	No	Employed	University	Non-Swiss	M6	186	negative	2.7	0.993252	positive	11	2.3979	35.927				positive
329	No	41	40-64 years	18-64 years	male	Yes	1-5 symptoms	2	Mild to moderate	No	No	No	No	Non-smoker	25.1024	No	No	Employed	Vocational training or specialized baccalaureate	Swiss	W2	15	positive	80.4	4.38701	positive	25.5	3.23868	176.221				positive
329	No	41	40-64 years	18-64 years	male	Yes	1-5 symptoms	2	Mild to moderate	No	No	No	No	Non-smoker	25.1024	No	No	Employed	Vocational training or specialized baccalaureate	Swiss	M1	36	positive	52.8	3.96651	positive	17.3	2.85071	83.8101				positive
329	No	41	40-64 years	18-64 years	male	Yes	1-5 symptoms	2	Mild to moderate	No	No	No	No	Non-smoker	25.1024	No	No	Employed	Vocational training or specialized baccalaureate	Swiss	M3	99	positive	10	2.30259	positive	27.7	3.32143	206.815				positive
329	No	41	40-64 years	18-64 years	male	Yes	1-5 symptoms	2	Mild to moderate	No	No	No	No	Non-smoker	25.1024	No	No	Employed	Vocational training or specialized baccalaureate	Swiss	M6	190	positive	15.4	2.73437	positive	11.7	2.45959	40.2574				positive
330	No	49	40-64 years	18-64 years	male	Yes	1-5 symptoms	5	Mild to moderate	No	No	No	No	Non-smoker	23.9591	No	No	Employed	University	Non-Swiss	W2	14	positive	48.4	3.8795	negative	1	0	0.985025				positive
330	No	49	40-64 years	18-64 years	male	Yes	1-5 symptoms	5	Mild to moderate	No	No	No	No	Non-smoker	23.9591	No	No	Employed	University	Non-Swiss	M1	49	positive	13.9	2.63189	negative	1	0	0.985025				positive
330	No	49	40-64 years	18-64 years	male	Yes	1-5 symptoms	5	Mild to moderate	No	No	No	No	Non-smoker	23.9591	No	No	Employed	University	Non-Swiss	M3	91	negative	6.3	1.84055	negative	1	0	0.985025				negative
330	No	49	40-64 years	18-64 years	male	Yes	1-5 symptoms	5	Mild to moderate	No	No	No	No	Non-smoker	23.9591	No	No	Employed	University	Non-Swiss	M6	185	negative	3.6	1.28093	negative	1	0	0.985025				negative
331	No	47	40-64 years	18-64 years	female	Yes	≥6 symptoms	9	Mild to moderate	No	No	No	No	Non-smoker	17.2635	No	No	Employed	Higher technical school or college	Swiss	W2	18	positive	113.6	4.73268	positive	34.2	3.53223	311.566				positive
331	No	47	40-64 years	18-64 years	female	Yes	≥6 symptoms	9	Mild to moderate	No	No	No	No	Non-smoker	17.2635	No	No	Employed	Higher technical school or college	Swiss	M1	28	positive	50.5	3.92197	positive	38.1	3.64021	384.725				positive
331	No	47	40-64 years	18-64 years	female	Yes	≥6 symptoms	9	Mild to moderate	No	No	No	No	Non-smoker	17.2635	No	No	Employed	Higher technical school or college	Swiss	M3	88	positive	9.5	2.25129	positive	24.3	3.19048	160.569				positive
331	No	47	40-64 years	18-64 years	female	Yes	≥6 symptoms	9	Mild to moderate	No	No	No	No	Non-smoker	17.2635	No	No	Employed	Higher technical school or college	Swiss	M6	179	positive	26.4	3.27336	positive	24.2	3.18635	159.297				positive
332	Yes	74	65+ years	65+ years	male	Yes	1-5 symptoms	2		Yes	No	No	No	Ex-smoker	24.9968	Yes	No	Retired	Higher technical school or college	Swiss	W2	19	positive	244.6	5.49962	positive	91	4.51086	2143.29	positive	45.5	3.81771	positive	positive	positive	positive	29.54	positive	17.83	positive	positive	1773.68	1773.68	7.48081	positive	122.369	122.369	4.80704	negative
332	Yes	74	65+ years	65+ years	male	Yes	1-5 symptoms	2		Yes	No	No	No	Ex-smoker	24.9968	Yes	No	Retired	Higher technical school or college	Swiss	M1	34	positive	162.6	5.09129	positive	125.3	4.83071	4048.7	positive	37.5	3.62434	positive	positive	positive	positive	406.5	positive	32.61	positive	positive	1903.67	1903.67	7.55154	positive	211.64	211.64	5.35489	negative
332	Yes	74	65+ years	65+ years	male	Yes	1-5 symptoms	2		Yes	No	No	No	Ex-smoker	24.9968	Yes	No	Retired	Higher technical school or college	Swiss	M3	90	positive	115.7	4.751	positive	186.8	5.23004	8977.5	positive	48.2	3.87536	positive	positive	positive	positive	442.5	positive	58.54	positive	positive	753.012	753.012	6.62408	negative	49.2368	49.2368	3.89664
332	Yes	74	65+ years	65+ years	male	Yes	1-5 symptoms	2		Yes	No	No	No	Ex-smoker	24.9968	Yes	No	Retired	Higher technical school or college	Swiss	M6	181	positive	81.1	4.39568	positive	86.3	4.45783	1929.16	positive	38.8	3.65842	positive	positive	positive	positive	1199	positive	68.87	positive	positive	76.864	76.864	4.34204	negative	22.7066	22.7066	3.12266
333	No	71	65+ years	65+ years	female	Yes	1-5 symptoms	3	Mild to moderate	No	No	Yes	No	Non-smoker	18.5901	No	No	Retired	Vocational training or specialized baccalaureate	Swiss	W2	14	positive	24.8	3.21084	negative	1	0	0.985025				positive
333	No	71	65+ years	65+ years	female	Yes	1-5 symptoms	3	Mild to moderate	No	No	Yes	No	Non-smoker	18.5901	No	No	Retired	Vocational training or specialized baccalaureate	Swiss	M1	34	negative	2.9	1.06471	negative	1	0	0.985025				negative
333	No	71	65+ years	65+ years	female	Yes	1-5 symptoms	3	Mild to moderate	No	No	Yes	No	Non-smoker	18.5901	No	No	Retired	Vocational training or specialized baccalaureate	Swiss	M3	95	negative	3.8	1.335	negative	1	0	0.985025				negative
333	No	71	65+ years	65+ years	female	Yes	1-5 symptoms	3	Mild to moderate	No	No	Yes	No	Non-smoker	18.5901	No	No	Retired	Vocational training or specialized baccalaureate	Swiss	M6	182
334	Yes	69	65+ years	65+ years	male	Yes	≥6 symptoms	7	Severe to very severe	Yes	No	No	No	Non-smoker	21.4996	Yes	No	Retired	Vocational training or specialized baccalaureate	Swiss	W2	21	positive	328.4	5.79423	positive	86.9	4.46476	1955.87	positive	42.6	3.75185	positive	positive	positive	positive	240.9	positive	72.11	positive	positive	873.362	873.362	6.77235	positive	246.427	246.427	5.50707	negative
334	Yes	69	65+ years	65+ years	male	Yes	≥6 symptoms	7	Severe to very severe	Yes	No	No	No	Non-smoker	21.4996	Yes	No	Retired	Vocational training or specialized baccalaureate	Swiss	M1	34	positive	646.1	6.47095	positive	91.5	4.51634	2166.74				positive	positive	positive	positive	210.3	positive	100.9	positive	positive	1331.91	1331.91	7.19437	positive	271.223	271.223	5.60294	negative
334	Yes	69	65+ years	65+ years	male	Yes	≥6 symptoms	7	Severe to very severe	Yes	No	No	No	Non-smoker	21.4996	Yes	No	Retired	Vocational training or specialized baccalaureate	Swiss	M3	83	positive	406.6	6.00783	positive	124.5	4.82431	3997.38	positive	23	3.13549	positive	positive	positive	positive	213.3	positive	132.7	positive	positive	273.523	273.523	5.61139	positive	75.5858	75.5858	4.32527	negative
334	Yes	69	65+ years	65+ years	male	Yes	≥6 symptoms	7	Severe to very severe	Yes	No	No	No	Non-smoker	21.4996	Yes	No	Retired	Vocational training or specialized baccalaureate	Swiss	M6	181	positive	243.2	5.49388	positive	76.5	4.33729	1519.03	positive	12.6	2.5337	positive	positive	positive	positive	197.5	positive	88.45	positive	negative	35.014	35.014	3.55575	negative	4.51875	4.51875	1.50824	negative
335	No	29	18-39 years	18-64 years	male	Yes	1-5 symptoms	1	Mild to moderate	No	No	No	No	Smoker	25.9516	No	No	Employed	Higher technical school or college	Swiss	W2	20	positive	108.5	4.68675	negative	4.6	1.52606	7.78076				positive
335	No	29	18-39 years	18-64 years	male	Yes	1-5 symptoms	1	Mild to moderate	No	No	No	No	Smoker	25.9516	No	No	Employed	Higher technical school or college	Swiss	M1	39	positive	33.9	3.52342	positive	30.8	3.42751	254.096				positive
335	No	29	18-39 years	18-64 years	male	Yes	1-5 symptoms	1	Mild to moderate	No	No	No	No	Smoker	25.9516	No	No	Employed	Higher technical school or college	Swiss	M3	95	positive	40.8	3.70868	positive	30.7	3.42426	252.494				positive
335	No	29	18-39 years	18-64 years	male	Yes	1-5 symptoms	1	Mild to moderate	No	No	No	No	Smoker	25.9516	No	No	Employed	Higher technical school or college	Swiss	M6	188	positive	24.1	3.18221	positive	18	2.89037	90.3691				positive
336	No	24	18-39 years	18-64 years	female	Yes	≥6 symptoms	9	Mild to moderate	No	No	No	No	Non-smoker	23.2254	No	No	Employed	Higher technical school or college	Swiss	W2
336	No	24	18-39 years	18-64 years	female	Yes	≥6 symptoms	9	Mild to moderate	No	No	No	No	Non-smoker	23.2254	No	No	Employed	Higher technical school or college	Swiss	M1	31	positive	170	5.1358	positive	36.9	3.60821	361.391				positive
336	No	24	18-39 years	18-64 years	female	Yes	≥6 symptoms	9	Mild to moderate	No	No	No	No	Non-smoker	23.2254	No	No	Employed	Higher technical school or college	Swiss	M3	88	positive	22.1	3.09558	positive	23.1	3.13983	145.646				positive
336	No	24	18-39 years	18-64 years	female	Yes	≥6 symptoms	9	Mild to moderate	No	No	No	No	Non-smoker	23.2254	No	No	Employed	Higher technical school or college	Swiss	M6	181	positive	37.9	3.63495	positive	21.7	3.07731	129.16				positive
337	No	54	40-64 years	18-64 years	female	Yes	≥6 symptoms	8	Mild to moderate	No	No	No	No	Non-smoker	19.8413	No	No	Employed	Vocational training or specialized baccalaureate	Swiss	W2	13	positive	153.9	5.0363	positive	35	3.55535	325.942				positive
337	No	54	40-64 years	18-64 years	female	Yes	≥6 symptoms	8	Mild to moderate	No	No	No	No	Non-smoker	19.8413	No	No	Employed	Vocational training or specialized baccalaureate	Swiss	M1	33	positive	27.3	3.30689	positive	28.7	3.3569	221.534				positive
337	No	54	40-64 years	18-64 years	female	Yes	≥6 symptoms	8	Mild to moderate	No	No	No	No	Non-smoker	19.8413	No	No	Employed	Vocational training or specialized baccalaureate	Swiss	M3	97	positive	22.8	3.12676	positive	26.4	3.27336	188.44				positive
337	No	54	40-64 years	18-64 years	female	Yes	≥6 symptoms	8	Mild to moderate	No	No	No	No	Non-smoker	19.8413	No	No	Employed	Vocational training or specialized baccalaureate	Swiss	M6	188	positive	37.8	3.63231	positive	29.3	3.37759	230.609				positive
338	No	66	65+ years	65+ years	female	Yes	1-5 symptoms	5	Severe to very severe	No	No	No	No	Non-smoker	20.9573	Yes	No	Employed	Vocational training or specialized baccalaureate	Swiss	W2	15	positive	389.8	5.96563	positive	78	4.35671	1578.62				positive
338	No	66	65+ years	65+ years	female	Yes	1-5 symptoms	5	Severe to very severe	No	No	No	No	Non-smoker	20.9573	Yes	No	Employed	Vocational training or specialized baccalaureate	Swiss	M1	44	positive	103.5	4.63957	positive	121	4.79579	3776.75				positive
338	No	66	65+ years	65+ years	female	Yes	1-5 symptoms	5	Severe to very severe	No	No	No	No	Non-smoker	20.9573	Yes	No	Employed	Vocational training or specialized baccalaureate	Swiss	M3	111	positive	110	4.70048	positive	109.1	4.69226	3073.61				positive
338	No	66	65+ years	65+ years	female	Yes	1-5 symptoms	5	Severe to very severe	No	No	No	No	Non-smoker	20.9573	Yes	No	Employed	Vocational training or specialized baccalaureate	Swiss	M6	217	positive	50.5287	3.92254	positive	58.6	4.07073	896.652				positive
339	No	37	18-39 years	18-64 years	male	Yes	1-5 symptoms	4	Mild to moderate	No	No	No	No	Non-smoker	23.1419	No	No	Employed	None or mandatory school	Non-Swiss	W2
339	No	37	18-39 years	18-64 years	male	Yes	1-5 symptoms	4	Mild to moderate	No	No	No	No	Non-smoker	23.1419	No	No	Employed	None or mandatory school	Non-Swiss	M1	37	positive	19.5	2.97041	positive	27.6	3.31782	205.371				positive
339	No	37	18-39 years	18-64 years	male	Yes	1-5 symptoms	4	Mild to moderate	No	No	No	No	Non-smoker	23.1419	No	No	Employed	None or mandatory school	Non-Swiss	M3	97	negative	5.7	1.74047	positive	30.8	3.42751	254.096				positive
339	No	37	18-39 years	18-64 years	male	Yes	1-5 symptoms	4	Mild to moderate	No	No	No	No	Non-smoker	23.1419	No	No	Employed	None or mandatory school	Non-Swiss	M6	182	positive	359.6	5.88499	positive	104.4	4.64823	2815.9				positive
340	No	58	40-64 years	18-64 years	female	Yes	1-5 symptoms	5	Severe to very severe	No	No	No	No	Smoker	20.8307	No	No	Employed	Vocational training or specialized baccalaureate	Swiss	W2	18	positive	354.1	5.86958	positive	81.4	4.39938	1717.95				positive
340	No	58	40-64 years	18-64 years	female	Yes	1-5 symptoms	5	Severe to very severe	No	No	No	No	Smoker	20.8307	No	No	Employed	Vocational training or specialized baccalaureate	Swiss	M1	33	positive	130.1	4.8683	positive	98.1	4.58599	2488.22				positive
340	No	58	40-64 years	18-64 years	female	Yes	1-5 symptoms	5	Severe to very severe	No	No	No	No	Smoker	20.8307	No	No	Employed	Vocational training or specialized baccalaureate	Swiss	M3	89	positive	26.1	3.26194	positive	122.4	4.80729	3864.25				positive
340	No	58	40-64 years	18-64 years	female	Yes	1-5 symptoms	5	Severe to very severe	No	No	No	No	Smoker	20.8307	No	No	Employed	Vocational training or specialized baccalaureate	Swiss	M6	180	positive	16.9	2.82731	positive	55.1	4.00915	794.082				positive
341	No	24	18-39 years	18-64 years	female	Yes	≥6 symptoms	6	Mild to moderate	No	No	No	No	Smoker	27.6361	No	No	Employed	University	Swiss	W2	21	positive	45.7	3.8221	positive	40.2	3.69387	427.324				positive
341	No	24	18-39 years	18-64 years	female	Yes	≥6 symptoms	6	Mild to moderate	No	No	No	No	Smoker	27.6361	No	No	Employed	University	Swiss	M1	43	positive	14.5	2.67415	positive	39.2	3.66868	406.759				positive
341	No	24	18-39 years	18-64 years	female	Yes	≥6 symptoms	6	Mild to moderate	No	No	No	No	Smoker	27.6361	No	No	Employed	University	Swiss	M3	90	positive	10.4	2.34181	positive	29.4	3.38099	232.139				positive
341	No	24	18-39 years	18-64 years	female	Yes	≥6 symptoms	6	Mild to moderate	No	No	No	No	Smoker	27.6361	No	No	Employed	University	Swiss	M6	184	positive	25.8	3.25037	positive	28.6	3.35341	220.039				positive
342	No	77	65+ years	65+ years	male	Yes	1-5 symptoms	4	Mild to moderate	No	No	Yes	No	Ex-smoker	26.0142	Yes	No	Retired	University	Swiss	W2	20	positive	339	5.826	positive	138.4	4.93015	4935.67				positive
342	No	77	65+ years	65+ years	male	Yes	1-5 symptoms	4	Mild to moderate	No	No	Yes	No	Ex-smoker	26.0142	Yes	No	Retired	University	Swiss	M1	33	positive	7.2	1.97408	positive	47.6	3.86283	595.331				positive
342	No	77	65+ years	65+ years	male	Yes	1-5 symptoms	4	Mild to moderate	No	No	Yes	No	Ex-smoker	26.0142	Yes	No	Retired	University	Swiss	M3	88	positive	98.6	4.59107	positive	100.2	4.60717	2595.18				positive
342	No	77	65+ years	65+ years	male	Yes	1-5 symptoms	4	Mild to moderate	No	No	Yes	No	Ex-smoker	26.0142	Yes	No	Retired	University	Swiss	M6	179
343	Yes	67	65+ years	65+ years	female	No	Asymptomatic	0	None	No	No	No	No	Non-smoker	35.4308	No	No	Retired	Vocational training or specialized baccalaureate	Swiss	W2	15	negative	1	0	negative	1	0	0.985025	negative	1	0	negative	negative	negative	negative	0.4	negative	0.053	negative	negative	1	1	0	negative	1	1	0	negative
343	Yes	67	65+ years	65+ years	female	No	Asymptomatic	0	None	No	No	No	No	Non-smoker	35.4308	No	No	Retired	Vocational training or specialized baccalaureate	Swiss	M1	36	negative	1	0	negative	1	0	0.985025	negative	1	0	negative	negative	negative	negative	0.4	negative	0.048	negative	negative	1	1	0	negative	1	1	0	negative
343	Yes	67	65+ years	65+ years	female	No	Asymptomatic	0	None	No	No	No	No	Non-smoker	35.4308	No	No	Retired	Vocational training or specialized baccalaureate	Swiss	M3	90	negative	1	0	negative	1	0	0.985025	negative	1	0	negative	negative	negative	negative	0.4	negative	0.055	negative
343	Yes	67	65+ years	65+ years	female	No	Asymptomatic	0	None	No	No	No	No	Non-smoker	35.4308	No	No	Retired	Vocational training or specialized baccalaureate	Swiss	M6	181	negative	1	0	negative	1	0	0.985025	negative	1	0	negative	negative	negative	negative	0.4	negative	0.044	negative	negative	1	1	0	negative	3.22061e-187	0.5	-0.693147
344	Yes	82	65+ years	65+ years	male	No	Asymptomatic	0	None	Yes	No	No	No	Ex-smoker	26.7036	Yes		Employed	University	Swiss	W2	20	positive	3215.9	8.07586	positive	101.3	4.61809	2652.12	positive	28.2	3.33932	positive	positive	positive	positive	30.53	positive	18.42	positive	positive	365.497	365.497	5.90126	positive	63.9386	63.9386	4.15792	negative
344	Yes	82	65+ years	65+ years	male	No	Asymptomatic	0	None	Yes	No	No	No	Ex-smoker	26.7036	Yes		Employed	University	Swiss	M1	40	positive	439.6	6.08587	positive	151	5.01728	5871.95	positive	38.9	3.66099	positive	positive	positive	positive	250	positive	37.22	positive	positive	349.773	349.773	5.85728	positive	63.2111	63.2111	4.14648	negative
344	Yes	82	65+ years	65+ years	male	No	Asymptomatic	0	None	Yes	No	No	No	Ex-smoker	26.7036	Yes		Employed	University	Swiss	M3	92	positive	120.4	4.79082	positive	135.8	4.91118	4752.62	positive	16.4	2.79728	positive	positive	positive	positive	26.47	positive	9.19	positive	negative	31.1333	31.1333	3.43828	negative	4.5683	4.5683	1.51914
344	Yes	82	65+ years	65+ years	male	No	Asymptomatic	0	None	Yes	No	No	No	Ex-smoker	26.7036	Yes		Employed	University	Swiss	M6	181	positive	54.4599	3.99746	positive	79.5	4.37576	1639.36	positive	12.3	2.5096	positive	positive	positive	positive	37.99	positive	7.52	positive	positive	80.1282	80.1282	4.38363	negative	21.9058	21.9058	3.08675
345	No	67	65+ years	65+ years	male	Yes	1-5 symptoms	5	Mild to moderate	No	No	No	No	Non-smoker	22.1591	Yes	No	Employed	Vocational training or specialized baccalaureate	Swiss	W2	14	positive	408.5	6.01249	positive	103.6	4.64054	2773.16				positive
345	No	67	65+ years	65+ years	male	Yes	1-5 symptoms	5	Mild to moderate	No	No	No	No	Non-smoker	22.1591	Yes	No	Employed	Vocational training or specialized baccalaureate	Swiss	M1	34	positive	53.6	3.98155	positive	122.1	4.80484	3845.42				positive
345	No	67	65+ years	65+ years	male	Yes	1-5 symptoms	5	Mild to moderate	No	No	No	No	Non-smoker	22.1591	Yes	No	Employed	Vocational training or specialized baccalaureate	Swiss	M3	97	positive	20.9	3.03975	positive	94.2	4.54542	2295.55				positive
345	No	67	65+ years	65+ years	male	Yes	1-5 symptoms	5	Mild to moderate	No	No	No	No	Non-smoker	22.1591	Yes	No	Employed	Vocational training or specialized baccalaureate	Swiss	M6	181	positive	11.265	2.4217	positive	68.8	4.2312	1231.24				positive
346	No	67	65+ years	65+ years	female	No	Asymptomatic	0	None	No	No	No	No	Ex-smoker	20.1956	Yes	No	Retired	University	Swiss	W2	20	negative	2.5	0.916291	positive	13.8	2.62467	54.7325				positive
346	No	67	65+ years	65+ years	female	No	Asymptomatic	0	None	No	No	No	No	Ex-smoker	20.1956	Yes	No	Retired	University	Swiss	M1	34	negative	2.5	0.916291	positive	16.1	2.77882	73.1428				positive
346	No	67	65+ years	65+ years	female	No	Asymptomatic	0	None	No	No	No	No	Ex-smoker	20.1956	Yes	No	Retired	University	Swiss	M3	95	negative	1.5	0.405465	positive	13.8	2.62467	54.7325				positive
346	No	67	65+ years	65+ years	female	No	Asymptomatic	0	None	No	No	No	No	Ex-smoker	20.1956	Yes	No	Retired	University	Swiss	M6	182	negative	1	0	negative	5	1.60944	8.93649				negative
347	No	24	18-39 years	18-64 years	male	Yes	≥6 symptoms	8	Mild to moderate	No	No	No	No	Non-smoker	22.2041	No		Employed	Vocational training or specialized baccalaureate	Swiss	W2	15	positive	30.4	3.41444	positive	20.8	3.03495	119.086				positive
347	No	24	18-39 years	18-64 years	male	Yes	≥6 symptoms	8	Mild to moderate	No	No	No	No	Non-smoker	22.2041	No		Employed	Vocational training or specialized baccalaureate	Swiss	M1	28	positive	12.4	2.5177	positive	25.8	3.25037	180.248				positive
347	No	24	18-39 years	18-64 years	male	Yes	≥6 symptoms	8	Mild to moderate	No	No	No	No	Non-smoker	22.2041	No		Employed	Vocational training or specialized baccalaureate	Swiss	M3	91	positive	7.8	2.05412	positive	27.9	3.32863	209.718				positive
347	No	24	18-39 years	18-64 years	male	Yes	≥6 symptoms	8	Mild to moderate	No	No	No	No	Non-smoker	22.2041	No		Employed	Vocational training or specialized baccalaureate	Swiss	M6	182	positive	8.7	2.16332	positive	21.8	3.08191	130.305				positive
348	No	73	65+ years	65+ years	male	Yes	≥6 symptoms	6	Mild to moderate	No	No	Yes	No	Non-smoker	28.3447	Yes	No	Retired	Higher technical school or college	Swiss	W2	19	positive	85.5	4.44852	positive	125.1	4.82911	4035.84				positive
348	No	73	65+ years	65+ years	male	Yes	≥6 symptoms	6	Mild to moderate	No	No	Yes	No	Non-smoker	28.3447	Yes	No	Retired	Higher technical school or college	Swiss	M1	35	positive	30.6	3.421	positive	132.9	4.8896	4552.55				positive
348	No	73	65+ years	65+ years	male	Yes	≥6 symptoms	6	Mild to moderate	No	No	Yes	No	Non-smoker	28.3447	Yes	No	Retired	Higher technical school or college	Swiss	M3	92	positive	17.7	2.87356	positive	117.3	4.76473	3550.35				positive
348	No	73	65+ years	65+ years	male	Yes	≥6 symptoms	6	Mild to moderate	No	No	Yes	No	Non-smoker	28.3447	Yes	No	Retired	Higher technical school or college	Swiss	M6	182
349	No	56	40-64 years	18-64 years	female	Yes	≥6 symptoms	7	Mild to moderate	No	No	No	No	Ex-smoker	31.9559	Yes	Yes	Employed	Vocational training or specialized baccalaureate	Swiss	W2	15	positive	145.6	4.98086	positive	51	3.93183	681.878				positive
349	No	56	40-64 years	18-64 years	female	Yes	≥6 symptoms	7	Mild to moderate	No	No	No	No	Ex-smoker	31.9559	Yes	Yes	Employed	Vocational training or specialized baccalaureate	Swiss	M1	33	positive	14.3	2.66026	positive	48.2	3.87536	610.175				positive
349	No	56	40-64 years	18-64 years	female	Yes	≥6 symptoms	7	Mild to moderate	No	No	No	No	Ex-smoker	31.9559	Yes	Yes	Employed	Vocational training or specialized baccalaureate	Swiss	M3	92	positive	36.2	3.58906	positive	64.9	4.17285	1097.03				positive
349	No	56	40-64 years	18-64 years	female	Yes	≥6 symptoms	7	Mild to moderate	No	No	No	No	Ex-smoker	31.9559	Yes	Yes	Employed	Vocational training or specialized baccalaureate	Swiss	M6	183	positive	43.5	3.77276	positive	40.1	3.69138	425.245				positive
350	Yes	26	18-39 years	18-64 years	male	Yes	≥6 symptoms	10	Mild to moderate	No	No	No	No	Non-smoker	25.0829	No	No	Student	University	Non-Swiss	W2	11	positive	108.5	4.68675	positive	33.4	3.50856	297.515	positive	7.1	1.96009	positive	positive	positive	positive	6.34	positive	2.06	positive	negative	47.7555	47.7555	3.86609	negative	1	1	0	negative
350	Yes	26	18-39 years	18-64 years	male	Yes	≥6 symptoms	10	Mild to moderate	No	No	No	No	Non-smoker	25.0829	No	No	Student	University	Non-Swiss	M1	34	positive	217.3	5.38128	positive	87.8	4.47506	1996.27	positive	29.2	3.37417	positive	positive	positive	positive	181.5	positive	57.09	positive	positive	144.425	144.425	4.97276	negative	10.5865	10.5865	2.35958	negative
350	Yes	26	18-39 years	18-64 years	male	Yes	≥6 symptoms	10	Mild to moderate	No	No	No	No	Non-smoker	25.0829	No	No	Student	University	Non-Swiss	M3	91	positive	113.1	4.72827	positive	106.5	4.66814	2929.65	positive	17.8	2.8792	positive	positive	positive	positive	157.1	positive	62.35	positive
350	Yes	26	18-39 years	18-64 years	male	Yes	≥6 symptoms	10	Mild to moderate	No	No	No	No	Non-smoker	25.0829	No	No	Student	University	Non-Swiss	M6	181	positive	71.6	4.2711	positive	75.7	4.32678	1487.72	positive	8.2	2.10413	positive	positive	positive	positive	215	positive	34.36	positive	positive	78.8644	78.8644	4.36773	negative	3.68596	3.68596	1.30453	negative
351	No	26	18-39 years	18-64 years	female	Yes	1-5 symptoms	2	Mild to moderate	No	No	No	No	Non-smoker	20.9573	No	No	Employed	Higher technical school or college	Swiss	W2	18	negative	1	0	positive	6.1	1.80829	12.5289				positive
351	No	26	18-39 years	18-64 years	female	Yes	1-5 symptoms	2	Mild to moderate	No	No	No	No	Non-smoker	20.9573	No	No	Employed	Higher technical school or college	Swiss	M1	32	negative	1	0	positive	7.8	2.05412	19.2771				positive
351	No	26	18-39 years	18-64 years	female	Yes	1-5 symptoms	2	Mild to moderate	No	No	No	No	Non-smoker	20.9573	No	No	Employed	Higher technical school or college	Swiss	M3	97	negative	1	0	positive	7.1	1.96009	16.3224				positive
351	No	26	18-39 years	18-64 years	female	Yes	1-5 symptoms	2	Mild to moderate	No	No	No	No	Non-smoker	20.9573	No	No	Employed	Higher technical school or college	Swiss	M6	189	negative	1	0	positive	8.2	2.10413	21.0762				positive
352	No	30	18-39 years	18-64 years	male	Yes	≥6 symptoms	9	Mild to moderate	No	No	No	No	Non-smoker	25.8806	No	No	Employed	Vocational training or specialized baccalaureate	Swiss	W2	14	positive	93	4.5326	positive	21.5	3.06805	126.886				positive
352	No	30	18-39 years	18-64 years	male	Yes	≥6 symptoms	9	Mild to moderate	No	No	No	No	Non-smoker	25.8806	No	No	Employed	Vocational training or specialized baccalaureate	Swiss	M1	28	positive	74.1	4.30542	positive	34.2	3.53223	311.566				positive
352	No	30	18-39 years	18-64 years	male	Yes	≥6 symptoms	9	Mild to moderate	No	No	No	No	Non-smoker	25.8806	No	No	Employed	Vocational training or specialized baccalaureate	Swiss	M3	91	negative	5.1	1.62924	positive	17.8	2.8792	88.4698				positive
352	No	30	18-39 years	18-64 years	male	Yes	≥6 symptoms	9	Mild to moderate	No	No	No	No	Non-smoker	25.8806	No	No	Employed	Vocational training or specialized baccalaureate	Swiss	M6	181	positive	10.4	2.34181	positive	10.1	2.31254	30.7226				positive
353	No	42	40-64 years	18-64 years	female	Yes	1-5 symptoms	3	Mild to moderate	No	No	No	No	Non-smoker	20.4152	No	No	Employed	University	Swiss	W2	13	negative	1	0	negative	1	0	0.985025				negative
353	No	42	40-64 years	18-64 years	female	Yes	1-5 symptoms	3	Mild to moderate	No	No	No	No	Non-smoker	20.4152	No	No	Employed	University	Swiss	M1	33	negative	1	0	negative	1	0	0.985025				negative
353	No	42	40-64 years	18-64 years	female	Yes	1-5 symptoms	3	Mild to moderate	No	No	No	No	Non-smoker	20.4152	No	No	Employed	University	Swiss	M3	100	negative	1	0	negative	1	0	0.985025				negative
353	No	42	40-64 years	18-64 years	female	Yes	1-5 symptoms	3	Mild to moderate	No	No	No	No	Non-smoker	20.4152	No	No	Employed	University	Swiss	M6	196	negative	1	0	negative	1	0	0.985025				negative
354	No	52	40-64 years	18-64 years	female	Yes	≥6 symptoms	7	Severe to very severe	No	No	No	No	Non-smoker	22.6757	Yes	No	Employed	Vocational training or specialized baccalaureate	Swiss	W2	14	positive	76.7	4.3399	positive	41.5	3.72569	454.819				positive
354	No	52	40-64 years	18-64 years	female	Yes	≥6 symptoms	7	Severe to very severe	No	No	No	No	Non-smoker	22.6757	Yes	No	Employed	Vocational training or specialized baccalaureate	Swiss	M1	30	positive	38.4	3.64806	positive	49.5	3.90197	642.969				positive
354	No	52	40-64 years	18-64 years	female	Yes	≥6 symptoms	7	Severe to very severe	No	No	No	No	Non-smoker	22.6757	Yes	No	Employed	Vocational training or specialized baccalaureate	Swiss	M3	97	positive	57.9	4.05872	positive	82.5	4.4128	1764.3				positive
354	No	52	40-64 years	18-64 years	female	Yes	≥6 symptoms	7	Severe to very severe	No	No	No	No	Non-smoker	22.6757	Yes	No	Employed	Vocational training or specialized baccalaureate	Swiss	M6	182	positive	45.8	3.82428	positive	53.3	3.97594	743.766				positive
355	No	53	40-64 years	18-64 years	male	Yes	≥6 symptoms	7	Mild to moderate	No	No	No	No	Non-smoker	27.0416	No	No	Employed	Vocational training or specialized baccalaureate	Swiss	W2	15	positive	16.9	2.82731	positive	31.2	3.44042	260.552				positive
355	No	53	40-64 years	18-64 years	male	Yes	≥6 symptoms	7	Mild to moderate	No	No	No	No	Non-smoker	27.0416	No	No	Employed	Vocational training or specialized baccalaureate	Swiss	M1	29	positive	9.3	2.23001	positive	31.6	3.45316	267.09				positive
355	No	53	40-64 years	18-64 years	male	Yes	≥6 symptoms	7	Mild to moderate	No	No	No	No	Non-smoker	27.0416	No	No	Employed	Vocational training or specialized baccalaureate	Swiss	M3	97	positive	7	1.94591	positive	26.5	3.27714	189.823				positive
355	No	53	40-64 years	18-64 years	male	Yes	≥6 symptoms	7	Mild to moderate	No	No	No	No	Non-smoker	27.0416	No	No	Employed	Vocational training or specialized baccalaureate	Swiss	M6	181	positive	27.5	3.31419	positive	51.2	3.93574	687.152				positive
356	Yes	40	40-64 years	18-64 years	male	Yes	1-5 symptoms	3	Mild to moderate	No	No	No	No	Non-smoker	23.0388	No	No	Employed	University	Swiss	W2	17	negative	1	0	negative	1	0	0.985025	negative	1	0	negative	negative	negative	negative	0.4	negative	0.05	negative	negative	4.56621	4.56621	1.51868	negative	10.2512	10.2512	2.32739	negative
356	Yes	40	40-64 years	18-64 years	male	Yes	1-5 symptoms	3	Mild to moderate	No	No	No	No	Non-smoker	23.0388	No	No	Employed	University	Swiss	M1	31	negative	1.1	0.0953102	negative	1	0	0.985025	negative	1	0	negative	negative	negative	negative	0.4	negative	0.051	negative	negative	1	1	0	negative	1	1	0	negative
356	Yes	40	40-64 years	18-64 years	male	Yes	1-5 symptoms	3	Mild to moderate	No	No	No	No	Non-smoker	23.0388	No	No	Employed	University	Swiss	M3	99	negative	1	0	negative	1	0	0.985025	negative	1	0	negative	negative	negative	negative	0.4	negative	0.048	negative	negative	2.73973	2.73973	1.00786	negative	5.15464	5.15464	1.6399	negative
356	Yes	40	40-64 years	18-64 years	male	Yes	1-5 symptoms	3	Mild to moderate	No	No	No	No	Non-smoker	23.0388	No	No	Employed	University	Swiss	M6	183	negative	1	0	negative	1	0	0.985025	negative	1	0	negative	negative	negative	negative	0.4	negative	0.047	negative	negative	1	1	0	negative	1	1	0	negative
357	No	47	40-64 years	18-64 years	female	Yes	1-5 symptoms	5	Mild to moderate	No	No	No	No	Non-smoker	22.3214	No	No	Employed	University	Swiss	W2
357	No	47	40-64 years	18-64 years	female	Yes	1-5 symptoms	5	Mild to moderate	No	No	No	No	Non-smoker	22.3214	No	No	Employed	University	Swiss	M1	47	positive	9.8	2.28238	positive	40.3	3.69635	429.408				positive
357	No	47	40-64 years	18-64 years	female	Yes	1-5 symptoms	5	Mild to moderate	No	No	No	No	Non-smoker	22.3214	No	No	Employed	University	Swiss	M3	89	negative	5.5	1.70475	positive	36.3	3.59182	349.998				positive
357	No	47	40-64 years	18-64 years	female	Yes	1-5 symptoms	5	Mild to moderate	No	No	No	No	Non-smoker	22.3214	No	No	Employed	University	Swiss	M6	180	negative	4.4	1.4816	positive	22.9	3.13114	143.23				positive
358	No	41	40-64 years	18-64 years	female	Yes	1-5 symptoms	5	Mild to moderate	No	No	No	No	Non-smoker	18.8189	No	No	Employed	Higher technical school or college	Swiss	W2	18	positive	18.7	2.92852	positive	14.9	2.70136	63.2038				positive
358	No	41	40-64 years	18-64 years	female	Yes	1-5 symptoms	5	Mild to moderate	No	No	No	No	Non-smoker	18.8189	No	No	Employed	Higher technical school or college	Swiss	M1	32	positive	12.6	2.5337	positive	11.3	2.4248	37.7526				positive
358	No	41	40-64 years	18-64 years	female	Yes	1-5 symptoms	5	Mild to moderate	No	No	No	No	Non-smoker	18.8189	No	No	Employed	Higher technical school or college	Swiss	M3	96	negative	3.6	1.28093	positive	11	2.3979	35.927				positive
358	No	41	40-64 years	18-64 years	female	Yes	1-5 symptoms	5	Mild to moderate	No	No	No	No	Non-smoker	18.8189	No	No	Employed	Higher technical school or college	Swiss	M6	187	negative	3.3	1.19392	positive	7	1.94591	15.9204				positive
359	No	29	18-39 years	18-64 years	male	Yes	≥6 symptoms	6	Mild to moderate	No	No	No	No	Non-smoker	27.3588	No	No	Employed	Higher technical school or college	Non-Swiss	W2	15	positive	101.7	4.62203	positive	20.4	3.01553	114.741				positive
359	No	29	18-39 years	18-64 years	male	Yes	≥6 symptoms	6	Mild to moderate	No	No	No	No	Non-smoker	27.3588	No	No	Employed	Higher technical school or college	Non-Swiss	M1	37	positive	41.3	3.72086	positive	25.5	3.23868	176.221				positive
359	No	29	18-39 years	18-64 years	male	Yes	≥6 symptoms	6	Mild to moderate	No	No	No	No	Non-smoker	27.3588	No	No	Employed	Higher technical school or college	Non-Swiss	M3	91	negative	1	0	positive	19.5	2.97041	105.259				positive
359	No	29	18-39 years	18-64 years	male	Yes	≥6 symptoms	6	Mild to moderate	No	No	No	No	Non-smoker	27.3588	No	No	Employed	Higher technical school or college	Non-Swiss	M6	189	positive	10	2.30259	positive	14.2	2.65324	57.7423				positive
360	No	26	18-39 years	18-64 years	female	Yes	1-5 symptoms	2	Mild to moderate	No	No	No	No	Non-smoker	19.1516	No	No	Employed	Higher technical school or college	Swiss	W2	16	positive	225.1	5.41654	positive	41.8	3.7329	461.287				positive
360	No	26	18-39 years	18-64 years	female	Yes	1-5 symptoms	2	Mild to moderate	No	No	No	No	Non-smoker	19.1516	No	No	Employed	Higher technical school or college	Swiss	M1	38	positive	72.7	4.28634	positive	53.4	3.97781	746.518				positive
360	No	26	18-39 years	18-64 years	female	Yes	1-5 symptoms	2	Mild to moderate	No	No	No	No	Non-smoker	19.1516	No	No	Employed	Higher technical school or college	Swiss	M3	93	positive	15.7	2.75366	positive	35.2	3.56105	329.587				positive
360	No	26	18-39 years	18-64 years	female	Yes	1-5 symptoms	2	Mild to moderate	No	No	No	No	Non-smoker	19.1516	No	No	Employed	Higher technical school or college	Swiss	M6	184	positive	42.1	3.74005	positive	46.2	3.83298	561.406				positive
361	No	34	18-39 years	18-64 years	male	Yes	1-5 symptoms	3	Mild to moderate	No	No	No	No	Non-smoker	25.2493	No	No	Employed	Higher technical school or college	Swiss	W2	16	positive	15.3	2.72785	positive	11.5	2.44235	38.9949				positive
361	No	34	18-39 years	18-64 years	male	Yes	1-5 symptoms	3	Mild to moderate	No	No	No	No	Non-smoker	25.2493	No	No	Employed	Higher technical school or college	Swiss	M1	40	positive	10.3	2.33214	positive	9.6	2.26176	28.0077				positive
361	No	34	18-39 years	18-64 years	male	Yes	1-5 symptoms	3	Mild to moderate	No	No	No	No	Non-smoker	25.2493	No	No	Employed	Higher technical school or college	Swiss	M3	90	positive	16.9	2.82731	positive	6.1	1.80829	12.5289				positive
361	No	34	18-39 years	18-64 years	male	Yes	1-5 symptoms	3	Mild to moderate	No	No	No	No	Non-smoker	25.2493	No	No	Employed	Higher technical school or college	Swiss	M6	181	positive	17.9	2.8848	positive	25.6	3.24259	177.558				positive
362	No	62	40-64 years	18-64 years	male	No	Asymptomatic	0	None	No	No	No	No	Non-smoker	24.8163	No	No	Employed	Vocational training or specialized baccalaureate	Swiss	W2	18	positive	213.5	5.36364	positive	46.8	3.84588	575.823				positive
362	No	62	40-64 years	18-64 years	male	No	Asymptomatic	0	None	No	No	No	No	Non-smoker	24.8163	No	No	Employed	Vocational training or specialized baccalaureate	Swiss	M1	30	positive	155.9	5.04921	positive	39.6	3.67883	414.924				positive
362	No	62	40-64 years	18-64 years	male	No	Asymptomatic	0	None	No	No	No	No	Non-smoker	24.8163	No	No	Employed	Vocational training or specialized baccalaureate	Swiss	M3	95	positive	11.9	2.47654	positive	35.8	3.57795	340.644				positive
362	No	62	40-64 years	18-64 years	male	No	Asymptomatic	0	None	No	No	No	No	Non-smoker	24.8163	No	No	Employed	Vocational training or specialized baccalaureate	Swiss	M6	186	positive	9.6	2.26176	positive	19.3	2.96011	103.208				positive
363	No	62	40-64 years	18-64 years	male	Yes	1-5 symptoms	5	Mild to moderate	No	No	No	No	Ex-smoker		Yes	No	Employed	Vocational training or specialized baccalaureate	Swiss	W2	15	positive	425.4	6.05303	positive	28.7	3.3569	221.534				positive
363	No	62	40-64 years	18-64 years	male	Yes	1-5 symptoms	5	Mild to moderate	No	No	No	No	Ex-smoker		Yes	No	Employed	Vocational training or specialized baccalaureate	Swiss	M1	32	positive	41.6	3.7281	positive	33.4	3.50856	297.515				positive
363	No	62	40-64 years	18-64 years	male	Yes	1-5 symptoms	5	Mild to moderate	No	No	No	No	Ex-smoker		Yes	No	Employed	Vocational training or specialized baccalaureate	Swiss	M3	102	positive	14.7	2.68785	positive	26.5	3.27714	189.823				positive
363	No	62	40-64 years	18-64 years	male	Yes	1-5 symptoms	5	Mild to moderate	No	No	No	No	Ex-smoker		Yes	No	Employed	Vocational training or specialized baccalaureate	Swiss	M6	184	positive	10.3	2.33214	positive	13.8	2.62467	54.7325				positive
364	No	73	65+ years	65+ years	female	Yes	≥6 symptoms	8	Mild to moderate	No	No	Yes	No	Non-smoker	22.0386	Yes	No	Retired	Vocational training or specialized baccalaureate	Swiss	W2
364	No	73	65+ years	65+ years	female	Yes	≥6 symptoms	8	Mild to moderate	No	No	Yes	No	Non-smoker	22.0386	Yes	No	Retired	Vocational training or specialized baccalaureate	Swiss	M1	27	positive	22.7	3.12236	positive	34.9	3.55249	324.127				positive
364	No	73	65+ years	65+ years	female	Yes	≥6 symptoms	8	Mild to moderate	No	No	Yes	No	Non-smoker	22.0386	Yes	No	Retired	Vocational training or specialized baccalaureate	Swiss	M3	96	positive	7.1	1.96009	positive	32.2	3.47197	277.048				positive
364	No	73	65+ years	65+ years	female	Yes	≥6 symptoms	8	Mild to moderate	No	No	Yes	No	Non-smoker	22.0386	Yes	No	Retired	Vocational training or specialized baccalaureate	Swiss	M6	181
365	No	67	65+ years	65+ years	female	Yes	≥6 symptoms	7	Mild to moderate	No	No	No	No	Non-smoker	21.3593	Yes	Yes	Retired	Vocational training or specialized baccalaureate	Swiss	W2	18	positive	95.4	4.55808	positive	50.8	3.9279	676.623				positive
365	No	67	65+ years	65+ years	female	Yes	≥6 symptoms	7	Mild to moderate	No	No	No	No	Non-smoker	21.3593	Yes	Yes	Retired	Vocational training or specialized baccalaureate	Swiss	M1	32	positive	73.6	4.29865	positive	48	3.8712	605.207				positive
365	No	67	65+ years	65+ years	female	Yes	≥6 symptoms	7	Mild to moderate	No	No	No	No	Non-smoker	21.3593	Yes	Yes	Retired	Vocational training or specialized baccalaureate	Swiss	M3	92	positive	30.3	3.41115	positive	71.4	4.2683	1325.03				positive
365	No	67	65+ years	65+ years	female	Yes	≥6 symptoms	7	Mild to moderate	No	No	No	No	Non-smoker	21.3593	Yes	Yes	Retired	Vocational training or specialized baccalaureate	Swiss	M6	186	positive	27.8	3.32504	positive	31.6	3.45316	267.09				positive
366	No	66	65+ years	65+ years	female	Yes	1-5 symptoms	3	Mild to moderate	No	No	No	No	Non-smoker	23.3355	No	No	Retired	None or mandatory school	Swiss	W2	16	negative	1	0	positive	6.2	1.82455	12.8857				positive
366	No	66	65+ years	65+ years	female	Yes	1-5 symptoms	3	Mild to moderate	No	No	No	No	Non-smoker	23.3355	No	No	Retired	None or mandatory school	Swiss	M1	31	negative	1	0	negative	5.6	1.72277	10.8207				negative
366	No	66	65+ years	65+ years	female	Yes	1-5 symptoms	3	Mild to moderate	No	No	No	No	Non-smoker	23.3355	No	No	Retired	None or mandatory school	Swiss	M3	93	negative	1	0	positive	6.7	1.90211	14.7447				positive
366	No	66	65+ years	65+ years	female	Yes	1-5 symptoms	3	Mild to moderate	No	No	No	No	Non-smoker	23.3355	No	No	Retired	None or mandatory school	Swiss	M6	190	negative	1	0	negative	3.9	1.36098	5.95135				negative
367	No	65	65+ years	65+ years	female	No	Asymptomatic	0	None	No	No	No	No	Non-smoker	21.4536	Yes	No	Employed	Vocational training or specialized baccalaureate	Swiss	W2	21	positive	18.9	2.93916	positive	9	2.19722	24.9162				positive
367	No	65	65+ years	65+ years	female	No	Asymptomatic	0	None	No	No	No	No	Non-smoker	21.4536	Yes	No	Employed	Vocational training or specialized baccalaureate	Swiss	M1	33	positive	26	3.2581	positive	8.7	2.16332	23.4384				positive
367	No	65	65+ years	65+ years	female	No	Asymptomatic	0	None	No	No	No	No	Non-smoker	21.4536	Yes	No	Employed	Vocational training or specialized baccalaureate	Swiss	M3	92	positive	19.2	2.95491	positive	15.9	2.76632	71.4357				positive
367	No	65	65+ years	65+ years	female	No	Asymptomatic	0	None	No	No	No	No	Non-smoker	21.4536	Yes	No	Employed	Vocational training or specialized baccalaureate	Swiss	M6	182	positive	10.1	2.31254	positive	9.6	2.26176	28.0077				positive
368	Yes	32	18-39 years	18-64 years	female	Yes	≥6 symptoms	7	Mild to moderate	No	No	No	No	Non-smoker	23.634	No	No	Employed	University	Non-Swiss	W2	16	positive	135.2	4.90676	positive	94.2	4.54542	2295.55	positive	32.2	3.47197	positive	positive	positive	positive	32.52	positive	27.59	positive	positive	51.8672	51.8672	3.94869	negative	8.23045	8.23045	2.10784	negative
368	Yes	32	18-39 years	18-64 years	female	Yes	≥6 symptoms	7	Mild to moderate	No	No	No	No	Non-smoker	23.634	No	No	Employed	University	Non-Swiss	M1	31	positive	15.8	2.76001	positive	38.3	3.64545	388.686	positive	22.2	3.10009	positive	positive	positive	positive	33.43	positive	28.06	positive	negative	44.0529	44.0529	3.78539	negative	7.44602	7.44602	2.00768	negative
368	Yes	32	18-39 years	18-64 years	female	Yes	≥6 symptoms	7	Mild to moderate	No	No	No	No	Non-smoker	23.634	No	No	Employed	University	Non-Swiss	M3	94	positive	6.6	1.88707	positive	43.5	3.77276	498.8	positive	10	2.30259	positive	positive	positive	positive	73.44	positive	27.82	positive	negative	41.2031	41.2031	3.71851	negative	10.6101	10.6101	2.3618	negative
368	Yes	32	18-39 years	18-64 years	female	Yes	≥6 symptoms	7	Mild to moderate	No	No	No	No	Non-smoker	23.634	No	No	Employed	University	Non-Swiss	M6	184	positive	7.3	1.98787	positive	41.5	3.72569	454.819	negative	4	1.38629	positive	positive	positive	positive	128	positive	11.79	positive	negative	26.9034	26.9034	3.29225	negative	8	8	2.07944	negative
369	No	48	40-64 years	18-64 years	male	Yes	1-5 symptoms	5	Mild to moderate	No	No	No	No	Ex-smoker	26.5927	No	No	Employed	Higher technical school or college	Swiss	W2	14	positive	322.1	5.77486	positive	33.3	3.50556	295.781				positive
369	No	48	40-64 years	18-64 years	male	Yes	1-5 symptoms	5	Mild to moderate	No	No	No	No	Ex-smoker	26.5927	No	No	Employed	Higher technical school or college	Swiss	M1	32	positive	81.2	4.39692	positive	47.6	3.86283	595.331				positive
369	No	48	40-64 years	18-64 years	male	Yes	1-5 symptoms	5	Mild to moderate	No	No	No	No	Ex-smoker	26.5927	No	No	Employed	Higher technical school or college	Swiss	M3	94	positive	17.2	2.84491	positive	33.5	3.51155	299.253				positive
369	No	48	40-64 years	18-64 years	male	Yes	1-5 symptoms	5	Mild to moderate	No	No	No	No	Ex-smoker	26.5927	No	No	Employed	Higher technical school or college	Swiss	M6
370	Yes	31	18-39 years	18-64 years	female	No	Asymptomatic	0	None	No	No	No	No	Smoker	33.4124	No	No	Employed	Vocational training or specialized baccalaureate	Swiss	W2	14	negative	1	0	negative	1	0	0.985025	negative	2.5	0.916291	negative	negative	negative	negative	0.4	negative	0.052	negative	negative	1	1	0	negative	1	1	0	negative
370	Yes	31	18-39 years	18-64 years	female	No	Asymptomatic	0	None	No	No	No	No	Smoker	33.4124	No	No	Employed	Vocational training or specialized baccalaureate	Swiss	M1	42	negative	1	0	negative	1	0	0.985025	negative	4.7	1.54756	negative	negative	negative	negative	0.4	negative	0.05	negative	negative	1	1	0	negative	0.55371	0.55371	-0.591114	negative
370	Yes	31	18-39 years	18-64 years	female	No	Asymptomatic	0	None	No	No	No	No	Smoker	33.4124	No	No	Employed	Vocational training or specialized baccalaureate	Swiss	M3	111	negative	1	0	negative	1	0	0.985025	negative	2.5	0.916291	negative	negative	negative	negative	0.4	negative	0.056	negative	negative	1	1	0	negative	1	1	0	negative
370	Yes	31	18-39 years	18-64 years	female	No	Asymptomatic	0	None	No	No	No	No	Smoker	33.4124	No	No	Employed	Vocational training or specialized baccalaureate	Swiss	M6
371	No	76	65+ years	65+ years	male	Yes	≥6 symptoms	6	Mild to moderate	No	No	Yes	No		26.7539	Yes	No	Retired	None or mandatory school	Swiss	W2	8	positive	217.5	5.3822	positive	87.6	4.47278	1987.26				positive
371	No	76	65+ years	65+ years	male	Yes	≥6 symptoms	6	Mild to moderate	No	No	Yes	No		26.7539	Yes	No	Retired	None or mandatory school	Swiss	M1	31	positive	42.8	3.75654	positive	85.6	4.44969	1898.23				positive
371	No	76	65+ years	65+ years	male	Yes	≥6 symptoms	6	Mild to moderate	No	No	Yes	No		26.7539	Yes	No	Retired	None or mandatory school	Swiss	M3	92	positive	9.4	2.24071	positive	41.9	3.73529	463.453				positive
371	No	76	65+ years	65+ years	male	Yes	≥6 symptoms	6	Mild to moderate	No	No	Yes	No		26.7539	Yes	No	Retired	None or mandatory school	Swiss	M6	182
372	No	29	18-39 years	18-64 years	male	Yes	1-5 symptoms	5	Mild to moderate	No	No	No	No	Non-smoker	23.6713	No	No	Employed	Vocational training or specialized baccalaureate	Swiss	W2	21	positive	54.4	3.99636	positive	64.3	4.16356	1077.08				positive
372	No	29	18-39 years	18-64 years	male	Yes	1-5 symptoms	5	Mild to moderate	No	No	No	No	Non-smoker	23.6713	No	No	Employed	Vocational training or specialized baccalaureate	Swiss	M1	35	positive	25.8	3.25037	positive	50.9	3.92986	679.248				positive
372	No	29	18-39 years	18-64 years	male	Yes	1-5 symptoms	5	Mild to moderate	No	No	No	No	Non-smoker	23.6713	No	No	Employed	Vocational training or specialized baccalaureate	Swiss	M3	98	positive	9.1	2.20827	positive	26.7	3.28466	192.604				positive
372	No	29	18-39 years	18-64 years	male	Yes	1-5 symptoms	5	Mild to moderate	No	No	No	No	Non-smoker	23.6713	No	No	Employed	Vocational training or specialized baccalaureate	Swiss	M6	182	positive	12.1	2.49321	positive	7.5	2.0149	17.9806				positive
373	No	29	18-39 years	18-64 years	female	Yes	≥6 symptoms	8	Mild to moderate	No	No	No	No	Non-smoker	22.4913	Yes	No	Employed	University	Swiss	W2	15	positive	62.8	4.13996	positive	49.8	3.90801	650.659				positive
373	No	29	18-39 years	18-64 years	female	Yes	≥6 symptoms	8	Mild to moderate	No	No	No	No	Non-smoker	22.4913	Yes	No	Employed	University	Swiss	M1	32	positive	34.4	3.53806	positive	55.2	4.01096	796.926				positive
373	No	29	18-39 years	18-64 years	female	Yes	≥6 symptoms	8	Mild to moderate	No	No	No	No	Non-smoker	22.4913	Yes	No	Employed	University	Swiss	M3	91	positive	18.4	2.91235	positive	49.4	3.89995	640.415				positive
373	No	29	18-39 years	18-64 years	female	Yes	≥6 symptoms	8	Mild to moderate	No	No	No	No	Non-smoker	22.4913	Yes	No	Employed	University	Swiss	M6	180	positive	17.1	2.83908	positive	34.6	3.54385	318.713				positive
374	No	28	18-39 years	18-64 years	female	Yes	≥6 symptoms	12	Mild to moderate	No	No	No	No	Non-smoker	19.6283	Yes	No	Employed	University	Swiss	W2	14	positive	41.5	3.72569	positive	30.2	3.40784	244.564				positive
374	No	28	18-39 years	18-64 years	female	Yes	≥6 symptoms	12	Mild to moderate	No	No	No	No	Non-smoker	19.6283	Yes	No	Employed	University	Swiss	M1	29	positive	10	2.30259	positive	37.2	3.61631	367.156				positive
374	No	28	18-39 years	18-64 years	female	Yes	≥6 symptoms	12	Mild to moderate	No	No	No	No	Non-smoker	19.6283	Yes	No	Employed	University	Swiss	M3	91	positive	7.6	2.02815	positive	14.5	2.67415	60.0526				positive
374	No	28	18-39 years	18-64 years	female	Yes	≥6 symptoms	12	Mild to moderate	No	No	No	No	Non-smoker	19.6283	Yes	No	Employed	University	Swiss	M6	182	positive	17.4	2.85647	positive	44.2	3.78872	514.675				positive
375	No	72	65+ years	65+ years	female	Yes	≥6 symptoms	13	Mild to moderate	No	No	Yes	No	Non-smoker	25.7812	No	No	Employed	University	Swiss	W2	20	positive	45.1	3.80888	positive	45	3.80666	533.123				positive
375	No	72	65+ years	65+ years	female	Yes	≥6 symptoms	13	Mild to moderate	No	No	Yes	No	Non-smoker	25.7812	No	No	Employed	University	Swiss	M1	34	positive	10.1	2.31254	positive	24.7	3.2068	165.705				positive
375	No	72	65+ years	65+ years	female	Yes	≥6 symptoms	13	Mild to moderate	No	No	Yes	No	Non-smoker	25.7812	No	No	Employed	University	Swiss	M3	104	positive	9.9	2.29253	positive	68	4.21951	1203.08				positive
375	No	72	65+ years	65+ years	female	Yes	≥6 symptoms	13	Mild to moderate	No	No	Yes	No	Non-smoker	25.7812	No	No	Employed	University	Swiss	M6	181
376	No	73	65+ years	65+ years	male	Yes	1-5 symptoms	4	Mild to moderate	No	No	Yes	No	Non-smoker	24.2215	Yes	No	Retired	University	Swiss	W2	16	positive	47.3	3.85651	positive	20	2.99573	110.476				positive
376	No	73	65+ years	65+ years	male	Yes	1-5 symptoms	4	Mild to moderate	No	No	Yes	No	Non-smoker	24.2215	Yes	No	Retired	University	Swiss	M1	30	positive	47	3.85015	positive	39.2	3.66868	406.759				positive
376	No	73	65+ years	65+ years	male	Yes	1-5 symptoms	4	Mild to moderate	No	No	Yes	No	Non-smoker	24.2215	Yes	No	Retired	University	Swiss	M3	93	positive	17	2.83321	positive	49	3.89182	630.254				positive
376	No	73	65+ years	65+ years	male	Yes	1-5 symptoms	4	Mild to moderate	No	No	Yes	No	Non-smoker	24.2215	Yes	No	Retired	University	Swiss	M6	184
377	No	67	65+ years	65+ years	male	Yes	≥6 symptoms	7	Mild to moderate	No	No	No	No	Smoker	23.8754	Yes	No	Retired	Higher technical school or college	Swiss	W2	14	positive	115.8	4.75186	positive	59.2	4.08092	914.863				positive
377	No	67	65+ years	65+ years	male	Yes	≥6 symptoms	7	Mild to moderate	No	No	No	No	Smoker	23.8754	Yes	No	Retired	Higher technical school or college	Swiss	M1	35	positive	195.1	5.27351	positive	72.4	4.28221	1362.02				positive
377	No	67	65+ years	65+ years	male	Yes	≥6 symptoms	7	Mild to moderate	No	No	No	No	Smoker	23.8754	Yes	No	Retired	Higher technical school or college	Swiss	M3	91	positive	72.1	4.27805	positive	77.5	4.35028	1558.63				positive
377	No	67	65+ years	65+ years	male	Yes	≥6 symptoms	7	Mild to moderate	No	No	No	No	Smoker	23.8754	Yes	No	Retired	Higher technical school or college	Swiss	M6	181	positive	94	4.54329	positive	65.2	4.17746	1107.08				positive
378	No	51	40-64 years	18-64 years	female	Yes	≥6 symptoms	9	Severe to very severe	No	No	No	No	Non-smoker	25.9516	No	No	Employed	Higher technical school or college	Swiss	W2	15	positive	114.5	4.74057	positive	20.6	3.02529	116.903				positive
378	No	51	40-64 years	18-64 years	female	Yes	≥6 symptoms	9	Severe to very severe	No	No	No	No	Non-smoker	25.9516	No	No	Employed	Higher technical school or college	Swiss	M1	29	positive	84.3	4.43438	positive	24.9	3.21487	168.303				positive
378	No	51	40-64 years	18-64 years	female	Yes	≥6 symptoms	9	Severe to very severe	No	No	No	No	Non-smoker	25.9516	No	No	Employed	Higher technical school or college	Swiss	M3	92	positive	36.2	3.58906	positive	16.5	2.80336	76.6176				positive
378	No	51	40-64 years	18-64 years	female	Yes	≥6 symptoms	9	Severe to very severe	No	No	No	No	Non-smoker	25.9516	No	No	Employed	Higher technical school or college	Swiss	M6	180	positive	41.8	3.7329	positive	10.7	2.37024	34.1468				positive
379	No	55	40-64 years	18-64 years	male	Yes	1-5 symptoms	3	Severe to very severe	No	No	No	No	Ex-smoker	31.4879	Yes		Employed	Vocational training or specialized baccalaureate	Swiss	W2	14	positive	318.5	5.76362	positive	7.3	1.98787	17.1415				positive
379	No	55	40-64 years	18-64 years	male	Yes	1-5 symptoms	3	Severe to very severe	No	No	No	No	Ex-smoker	31.4879	Yes		Employed	Vocational training or specialized baccalaureate	Swiss	M1	40	positive	73.8	4.30136	positive	9.9	2.29253	29.6215				positive
379	No	55	40-64 years	18-64 years	male	Yes	1-5 symptoms	3	Severe to very severe	No	No	No	No	Ex-smoker	31.4879	Yes		Employed	Vocational training or specialized baccalaureate	Swiss	M3	96	positive	14.6	2.68102	negative	4.3	1.45862	6.96664				positive
379	No	55	40-64 years	18-64 years	male	Yes	1-5 symptoms	3	Severe to very severe	No	No	No	No	Ex-smoker	31.4879	Yes		Employed	Vocational training or specialized baccalaureate	Swiss	M6	187	positive	21.9	3.08649	positive	7.9	2.06686	19.7193				positive
380	No	33	18-39 years	18-64 years	male	Yes	≥6 symptoms	8	Mild to moderate	No	No	No	No	Ex-smoker	24.4141	No	No	Employed	Vocational training or specialized baccalaureate	Swiss	W2	14	positive	20	2.99573	positive	13	2.56495	48.9556				positive
380	No	33	18-39 years	18-64 years	male	Yes	≥6 symptoms	8	Mild to moderate	No	No	No	No	Ex-smoker	24.4141	No	No	Employed	Vocational training or specialized baccalaureate	Swiss	M1	33	positive	11.6	2.45101	positive	18.1	2.89591	91.3264				positive
380	No	33	18-39 years	18-64 years	male	Yes	≥6 symptoms	8	Mild to moderate	No	No	No	No	Ex-smoker	24.4141	No	No	Employed	Vocational training or specialized baccalaureate	Swiss	M3	89	negative	5.9	1.77495	positive	15.8	2.76001	70.5898				positive
380	No	33	18-39 years	18-64 years	male	Yes	≥6 symptoms	8	Mild to moderate	No	No	No	No	Ex-smoker	24.4141	No	No	Employed	Vocational training or specialized baccalaureate	Swiss	M6	186	positive	10.8	2.37955	positive	17.4	2.85647	84.7319				positive
381	No	45	40-64 years	18-64 years	male	Yes	1-5 symptoms	3	Mild to moderate	No	No	No	No	Non-smoker	32.2494	No	No	Unemployed or other	Higher technical school or college	Swiss	W2	15	positive	71	4.26268	positive	46.6	3.8416	570.997				positive
381	No	45	40-64 years	18-64 years	male	Yes	1-5 symptoms	3	Mild to moderate	No	No	No	No	Non-smoker	32.2494	No	No	Unemployed or other	Higher technical school or college	Swiss	M1	50	positive	13.5	2.60269	positive	47.9	3.86912	602.73				positive
381	No	45	40-64 years	18-64 years	male	Yes	1-5 symptoms	3	Mild to moderate	No	No	No	No	Non-smoker	32.2494	No	No	Unemployed or other	Higher technical school or college	Swiss	M3	98	positive	12	2.48491	positive	34.2	3.53223	311.566				positive
381	No	45	40-64 years	18-64 years	male	Yes	1-5 symptoms	3	Mild to moderate	No	No	No	No	Non-smoker	32.2494	No	No	Unemployed or other	Higher technical school or college	Swiss	M6	189	positive	7.5	2.0149	positive	21.7	3.07731	129.16				positive
382	Yes	81	65+ years	65+ years	male	No	Asymptomatic	0	None	No	No	Yes	No	Ex-smoker	26.4236	No	No	Retired	Vocational training or specialized baccalaureate	Swiss	W2	17	positive	286.7	5.65844	positive	47.9	3.86912	602.73	positive	15.1	2.71469	positive	positive	positive	positive	3.22	positive	3.31	positive	positive	163.265	163.265	5.09538	negative	10.6428	10.6428	2.36489	negative
382	Yes	81	65+ years	65+ years	male	No	Asymptomatic	0	None	No	No	Yes	No	Ex-smoker	26.4236	No	No	Retired	Vocational training or specialized baccalaureate	Swiss	M1	31	positive	634.9	6.45347	positive	85.4	4.44735	1889.45	positive	17.6	2.8679	positive	positive	positive	positive	4.45	positive	5.38	positive	positive	62.8536	62.8536	4.14081	negative	8.51064	8.51064	2.14132
382	Yes	81	65+ years	65+ years	male	No	Asymptomatic	0	None	No	No	Yes	No	Ex-smoker	26.4236	No	No	Retired	Vocational training or specialized baccalaureate	Swiss	M3	93	positive	139.4	4.93735	positive	101.1	4.61611	2641.72	positive	15.7	2.75366	positive	positive	positive	positive	118.3	positive	70.34	positive	positive	132.591	132.591	4.88727	negative	23.218	23.218	3.14493	negative
382	Yes	81	65+ years	65+ years	male	No	Asymptomatic	0	None	No	No	Yes	No	Ex-smoker	26.4236	No	No	Retired	Vocational training or specialized baccalaureate	Swiss	M6	186
383	No	32	18-39 years	18-64 years	male	Yes	1-5 symptoms	3	Mild to moderate	No	No	No	No	Ex-smoker	20.2865	No	No	Employed	Higher technical school or college	Swiss	W2	14	positive	12.9	2.55723	positive	14.4	2.66723	59.2774				positive
383	No	32	18-39 years	18-64 years	male	Yes	1-5 symptoms	3	Mild to moderate	No	No	No	No	Ex-smoker	20.2865	No	No	Employed	Higher technical school or college	Swiss	M1	31	negative	3.8	1.335	positive	17	2.83321	81.075				positive
383	No	32	18-39 years	18-64 years	male	Yes	1-5 symptoms	3	Mild to moderate	No	No	No	No	Ex-smoker	20.2865	No	No	Employed	Higher technical school or college	Swiss	M3	94	negative	1.4	0.336472	positive	14.4	2.66723	59.2774				positive
383	No	32	18-39 years	18-64 years	male	Yes	1-5 symptoms	3	Mild to moderate	No	No	No	No	Ex-smoker	20.2865	No	No	Employed	Higher technical school or college	Swiss	M6	196	negative	1.4	0.336472	positive	11.2	2.41591	37.139				positive
384	Yes	32	18-39 years	18-64 years	female	Yes	≥6 symptoms	8	Mild to moderate	No	No	No	No	Smoker	26.0617	No	No	Employed	Higher technical school or college	Non-Swiss	W2	13	positive	39.9	3.68638	positive	68.3	4.22391	1213.6	positive	22.8	3.12676	positive	positive	positive	positive	2.28	positive	2.37	positive	positive	134.935	134.935	4.90479	negative	17.343	17.343	2.85319	negative
384	Yes	32	18-39 years	18-64 years	female	Yes	≥6 symptoms	8	Mild to moderate	No	No	No	No	Smoker	26.0617	No	No	Employed	Higher technical school or college	Non-Swiss	M1	41	positive	31.6	3.45316	positive	81.6	4.40183	1726.33	positive	21.1	3.04927	positive	positive	positive	positive	101.8	positive	32.04	positive	positive	104.102	104.102	4.64537	negative	24.3368	24.3368	3.19199	negative
384	Yes	32	18-39 years	18-64 years	female	Yes	≥6 symptoms	8	Mild to moderate	No	No	No	No	Smoker	26.0617	No	No	Employed	Higher technical school or college	Non-Swiss	M3	90	negative	6.4	1.8563	positive	62.7	4.13836	1024.76	positive	12.1	2.49321	positive	positive	positive	positive	85.27	positive	31.39	positive	negative	22.3564	22.3564	3.10711	negative	3.58551	3.58551	1.2769	negative
384	Yes	32	18-39 years	18-64 years	female	Yes	≥6 symptoms	8	Mild to moderate	No	No	No	No	Smoker	26.0617	No	No	Employed	Higher technical school or college	Non-Swiss	M6	179	positive	10.9	2.38876	positive	46.4	3.8373	566.191	negative	5.4	1.6864	positive	positive	positive	positive	94.53	positive	9.33	positive	negative	30.0933	30.0933	3.4043	negative	8.09717	8.09717	2.09151	negative
385	No	52	40-64 years	18-64 years	female	Yes	≥6 symptoms	6	Mild to moderate	No	No	No	No	Smoker	21.2585	No	No	Employed	Vocational training or specialized baccalaureate	Swiss	W2	20	positive	138.5	4.93087	positive	37.8	3.63231	378.823				positive
385	No	52	40-64 years	18-64 years	female	Yes	≥6 symptoms	6	Mild to moderate	No	No	No	No	Smoker	21.2585	No	No	Employed	Vocational training or specialized baccalaureate	Swiss	M1	37	positive	30.2	3.40784	positive	20.3	3.01062	113.667				positive
385	No	52	40-64 years	18-64 years	female	Yes	≥6 symptoms	6	Mild to moderate	No	No	No	No	Smoker	21.2585	No	No	Employed	Vocational training or specialized baccalaureate	Swiss	M3	94	positive	44.9	3.80444	positive	16.2	2.78501	74.0039				positive
385	No	52	40-64 years	18-64 years	female	Yes	≥6 symptoms	6	Mild to moderate	No	No	No	No	Smoker	21.2585	No	No	Employed	Vocational training or specialized baccalaureate	Swiss	M6	184	positive	59.8	4.09101	positive	30.1	3.40453	242.993				positive
386	No	83	65+ years	65+ years	female	Yes	≥6 symptoms	13	Mild to moderate	No	No	No	No	Ex-smoker	23.4375	Yes	No	Retired	Vocational training or specialized baccalaureate	Swiss	W2	13	positive	1027.7	6.93508	positive	61.3	4.11578	980.049				positive
386	No	83	65+ years	65+ years	female	Yes	≥6 symptoms	13	Mild to moderate	No	No	No	No	Ex-smoker	23.4375	Yes	No	Retired	Vocational training or specialized baccalaureate	Swiss	M1	28	positive	167.1	5.11859	positive	73.7	4.3	1410.87				positive
386	No	83	65+ years	65+ years	female	Yes	≥6 symptoms	13	Mild to moderate	No	No	No	No	Ex-smoker	23.4375	Yes	No	Retired	Vocational training or specialized baccalaureate	Swiss	M3	92	positive	46.5	3.83945	positive	65.2	4.17746	1107.08				positive
386	No	83	65+ years	65+ years	female	Yes	≥6 symptoms	13	Mild to moderate	No	No	No	No	Ex-smoker	23.4375	Yes	No	Retired	Vocational training or specialized baccalaureate	Swiss	M6	190	positive	22.4234	3.1101	positive	34.6	3.54385	318.713				positive
387	No	79	65+ years	65+ years	male	Yes	≥6 symptoms	6	Severe to very severe	No	No	Yes	No	Ex-smoker	23.6614	Yes		Retired	Higher technical school or college	Swiss	W2	19	positive	97.9	4.58395	positive	125.1	4.82911	4035.84				positive
387	No	79	65+ years	65+ years	male	Yes	≥6 symptoms	6	Severe to very severe	No	No	Yes	No	Ex-smoker	23.6614	Yes		Retired	Higher technical school or college	Swiss	M1	35	positive	38.9	3.66099	positive	116.1	4.75445	3478.43				positive
387	No	79	65+ years	65+ years	male	Yes	≥6 symptoms	6	Severe to very severe	No	No	Yes	No	Ex-smoker	23.6614	Yes		Retired	Higher technical school or college	Swiss	M3	93	positive	30	3.4012	positive	117	4.76217	3532.3				positive
387	No	79	65+ years	65+ years	male	Yes	≥6 symptoms	6	Severe to very severe	No	No	Yes	No	Ex-smoker	23.6614	Yes		Retired	Higher technical school or college	Swiss	M6	182
388	Yes	28	18-39 years	18-64 years	female	Yes	≥6 symptoms	13	Mild to moderate	No	No	No	No	Smoker	22.9591	Yes	No	Employed	Vocational training or specialized baccalaureate	Swiss	W2	17	positive	387.8	5.96049	positive	91.9	4.5207	2185.59	negative	2.5	0.916291	positive	positive	positive	positive	39.55	negative	0.251	positive	negative	43.1593	43.1593	3.7649	negative	7.39098	7.39098	2.00026	negative
388	Yes	28	18-39 years	18-64 years	female	Yes	≥6 symptoms	13	Mild to moderate	No	No	No	No	Smoker	22.9591	Yes	No	Employed	Vocational training or specialized baccalaureate	Swiss	M1	31	positive	97.2	4.57677	positive	49.4	3.89995	640.415	negative	2.7	0.993252	positive	positive	positive	positive	76.5	negative	0.403	positive	negative	20.8768	20.8768	3.03864	negative	1.48302	1.48302	0.39408	negative
388	Yes	28	18-39 years	18-64 years	female	Yes	≥6 symptoms	13	Mild to moderate	No	No	No	No	Smoker	22.9591	Yes	No	Employed	Vocational training or specialized baccalaureate	Swiss	M3	93	positive	81.7	4.40305	positive	35.7	3.57515	338.789	negative	1.3	0.262364	positive	positive	positive	positive	45.24	negative	0.382	positive	negative	37.5657	37.5657	3.62609	negative	6.48508	6.48508	1.8695	negative
388	Yes	28	18-39 years	18-64 years	female	Yes	≥6 symptoms	13	Mild to moderate	No	No	No	No	Smoker	22.9591	Yes	No	Employed	Vocational training or specialized baccalaureate	Swiss	M6	184	positive	88.3	4.48074	positive	34.6	3.54385	318.713	negative	1	0	positive	positive	positive	positive	146.5	negative	0.382	positive	positive	60.3136	60.3136	4.09956	negative	21.2269	21.2269	3.05527	negative
389	Yes	39	18-39 years	18-64 years	male	Yes	1-5 symptoms	5	Mild to moderate	No	No	No	No	Smoker	23.5898	No	No	Employed	University	Swiss	W2	14	negative	1	0	negative	1	0	0.985025	negative	1	0	negative	negative	negative	negative	0.4	negative	0.051	negative	negative	1	1	0	negative	1.45879e-163	0.5	-0.693147	negative
389	Yes	39	18-39 years	18-64 years	male	Yes	1-5 symptoms	5	Mild to moderate	No	No	No	No	Smoker	23.5898	No	No	Employed	University	Swiss	M1	35	negative	1	0	negative	1	0	0.985025	negative	1	0	negative	negative	negative	negative	0.4	negative	0.051	negative	negative	1	1	0	negative	1	1	0	negative
389	Yes	39	18-39 years	18-64 years	male	Yes	1-5 symptoms	5	Mild to moderate	No	No	No	No	Smoker	23.5898	No	No	Employed	University	Swiss	M3	110	negative	1	0	negative	1	0	0.985025	negative	1	0	negative	negative	negative	negative	0.4	negative	0.049	negative
389	Yes	39	18-39 years	18-64 years	male	Yes	1-5 symptoms	5	Mild to moderate	No	No	No	No	Smoker	23.5898	No	No	Employed	University	Swiss	M6	189	negative	1	0	negative	1	0	0.985025	negative	1	0	negative	negative	negative	negative	0.4	negative	0.046	negative
390	No	56	40-64 years	18-64 years	female	No	Asymptomatic	0	None	No	No	No	No	Non-smoker	25.6489	No	No	Employed	Vocational training or specialized baccalaureate	Swiss	W2	16	positive	81.6	4.40183	positive	9.3	2.23001	26.4393				positive
390	No	56	40-64 years	18-64 years	female	No	Asymptomatic	0	None	No	No	No	No	Non-smoker	25.6489	No	No	Employed	Vocational training or specialized baccalaureate	Swiss	M1	28	positive	40.2	3.69387	positive	11.7	2.45959	40.2574				positive
390	No	56	40-64 years	18-64 years	female	No	Asymptomatic	0	None	No	No	No	No	Non-smoker	25.6489	No	No	Employed	Vocational training or specialized baccalaureate	Swiss	M3	98	positive	52.5	3.96081	positive	19.4	2.96527	104.231				positive
390	No	56	40-64 years	18-64 years	female	No	Asymptomatic	0	None	No	No	No	No	Non-smoker	25.6489	No	No	Employed	Vocational training or specialized baccalaureate	Swiss	M6	181	positive	16.1	2.77882	positive	9.2	2.2192	25.9265				positive
391	Yes	72	65+ years	65+ years	female	Yes	≥6 symptoms	6	Severe to very severe	No	No	No	No	Ex-smoker	22.0386	No	No	Employed	University	Swiss	W2	17	positive	572.5	6.35001	positive	89.2	4.49088	2059.95	positive	36	3.58352	positive	positive	positive	positive	13.83	positive	78.54	positive	positive	133.494	133.494	4.89405	negative	17.6866	17.6866	2.87281	negative
391	Yes	72	65+ years	65+ years	female	Yes	≥6 symptoms	6	Severe to very severe	No	No	No	No	Ex-smoker	22.0386	No	No	Employed	University	Swiss	M1	31	positive	46.5	3.83945	positive	83.1	4.42004	1789.84	positive	32.1	3.46886	positive	positive	positive	positive	47.88	positive	91.35	positive	positive	73.3676	73.3676	4.29548	negative	9.68054	9.68054	2.27012	negative
391	Yes	72	65+ years	65+ years	female	Yes	≥6 symptoms	6	Severe to very severe	No	No	No	No	Ex-smoker	22.0386	No	No	Employed	University	Swiss	M3	94	positive	123.8	4.81867	positive	125	4.82831	4029.42	positive	21.1	3.04927	positive	positive	positive	positive	2071.5	positive	151.5	positive	negative	25.4453	25.4453	3.23653	negative	6.28141	6.28141	1.83759
391	Yes	72	65+ years	65+ years	female	Yes	≥6 symptoms	6	Severe to very severe	No	No	No	No	Ex-smoker	22.0386	No	No	Employed	University	Swiss	M6	185	positive	130.9	4.87443	positive	98.4	4.58904	2503.36	positive	13.3	2.58776	positive	positive	positive	positive	3712	positive	153.3	positive	positive	66.4452	66.4452	4.19638	negative	15.1883	15.1883	2.72053
392	No	59	40-64 years	18-64 years	male	Yes	1-5 symptoms	4	Mild to moderate	No	No	No	No	Ex-smoker	28.9979	No	No	Employed	Higher technical school or college	Swiss	W2	16	positive	836.5	6.72923	positive	32.5	3.48124	282.096				positive
392	No	59	40-64 years	18-64 years	male	Yes	1-5 symptoms	4	Mild to moderate	No	No	No	No	Ex-smoker	28.9979	No	No	Employed	Higher technical school or college	Swiss	M1	28	positive	225.1	5.41654	positive	18.9	2.93916	99.1666				positive
392	No	59	40-64 years	18-64 years	male	Yes	1-5 symptoms	4	Mild to moderate	No	No	No	No	Ex-smoker	28.9979	No	No	Employed	Higher technical school or college	Swiss	M3	92	positive	410.3	6.01689	positive	23.6	3.16125	151.775				positive
392	No	59	40-64 years	18-64 years	male	Yes	1-5 symptoms	4	Mild to moderate	No	No	No	No	Ex-smoker	28.9979	No	No	Employed	Higher technical school or college	Swiss	M6	183	positive	214.2	5.36691	positive	19.6	2.97553	106.293				positive
393	Yes	26	18-39 years	18-64 years	male	Yes	1-5 symptoms	2	Mild to moderate	No	No	No	No	Non-smoker	23.6713	No	No	Student	University	Swiss	W2	15	negative	1	0	negative	1.8	0.587787	1.93539	negative	1	0	negative	negative	negative	negative	0.4	negative	0.048	negative	negative	2.0284	2.0284	0.707246	negative	5.23286	5.23286	1.65496	negative
393	Yes	26	18-39 years	18-64 years	male	Yes	1-5 symptoms	2	Mild to moderate	No	No	No	No	Non-smoker	23.6713	No	No	Student	University	Swiss	M1	30	negative	1	0	negative	1	0	0.985025	negative	1.1	0.0953102	negative	negative	negative	negative	0.4	negative	0.045	negative	negative	1	1	0	negative	1	1	0	negative
393	Yes	26	18-39 years	18-64 years	male	Yes	1-5 symptoms	2	Mild to moderate	No	No	No	No	Non-smoker	23.6713	No	No	Student	University	Swiss	M3	93	negative	1.5	0.405465	negative	1	0	0.985025	negative	1	0	negative	negative	negative	negative	0.4	negative	0.045	negative	negative	1	1	0	negative	1	1	0	negative
393	Yes	26	18-39 years	18-64 years	male	Yes	1-5 symptoms	2	Mild to moderate	No	No	No	No	Non-smoker	23.6713	No	No	Student	University	Swiss	M6	185	negative	1	0	negative	1	0	0.985025	negative	1	0	negative	negative	negative	negative	0.4	negative	0.05	negative	negative	1.36519	1.36519	0.311292	negative	1.96889	1.96889	0.677471	negative
394	No	74	65+ years	65+ years	male	Yes	1-5 symptoms	1	Mild to moderate	No	No	No	No	Non-smoker	26.7949	Yes	No	Retired	University	Swiss	W2	16	positive	163.3	5.09559	positive	95.7	4.56122	2368.73				positive
394	No	74	65+ years	65+ years	male	Yes	1-5 symptoms	1	Mild to moderate	No	No	No	No	Non-smoker	26.7949	Yes	No	Retired	University	Swiss	M1	37	positive	41.4	3.72328	positive	114.8	4.74319	3401.35				positive
394	No	74	65+ years	65+ years	male	Yes	1-5 symptoms	1	Mild to moderate	No	No	No	No	Non-smoker	26.7949	Yes	No	Retired	University	Swiss	M3	92	positive	49.2	3.89589	positive	111.9	4.71761	3232.52				positive
394	No	74	65+ years	65+ years	male	Yes	1-5 symptoms	1	Mild to moderate	No	No	No	No	Non-smoker	26.7949	Yes	No	Retired	University	Swiss	M6	191	positive	9.33	2.23324	positive	46.6	3.8416	570.997				positive
395	No	36	18-39 years	18-64 years	male	Yes	≥6 symptoms	8	Mild to moderate	No	No	No	No	Non-smoker	23.1905	No	No	Employed	University	Swiss	W2	14	positive	352.1	5.86392	positive	14.6	2.68102	60.8328				positive
395	No	36	18-39 years	18-64 years	male	Yes	≥6 symptoms	8	Mild to moderate	No	No	No	No	Non-smoker	23.1905	No	No	Employed	University	Swiss	M1	28	positive	246.9	5.50898	positive	26	3.2581	182.959				positive
395	No	36	18-39 years	18-64 years	male	Yes	≥6 symptoms	8	Mild to moderate	No	No	No	No	Non-smoker	23.1905	No	No	Employed	University	Swiss	M3	92	positive	43.5	3.77276	positive	14.9	2.70136	63.2038				positive
395	No	36	18-39 years	18-64 years	male	Yes	≥6 symptoms	8	Mild to moderate	No	No	No	No	Non-smoker	23.1905	No	No	Employed	University	Swiss	M6	190	positive	13.6	2.61007	positive	6.4	1.8563	13.6142				positive
396	Yes	72	65+ years	65+ years	female	Yes	≥6 symptoms	11	Mild to moderate	Yes	No	No	No	Non-smoker	24.6711	Yes	No	Retired	Vocational training or specialized baccalaureate	Swiss	W2	17	positive	451.8	6.11324	positive	20.8	3.03495	119.086	positive	32.2	3.47197	positive	positive	positive	positive	2.16	positive	17.54	positive	positive	194.288	194.288	5.26934	positive	164.962	164.962	5.10572	negative
396	Yes	72	65+ years	65+ years	female	Yes	≥6 symptoms	11	Mild to moderate	Yes	No	No	No	Non-smoker	24.6711	Yes	No	Retired	Vocational training or specialized baccalaureate	Swiss	M1	37	positive	223.9	5.4112	positive	33.3	3.50556	295.781	positive	26.4	3.27336	positive	positive	positive	positive	8.03	positive	67.56	positive	positive	75.188	75.188	4.31999	positive	61.1995	61.1995	4.11414	negative
396	Yes	72	65+ years	65+ years	female	Yes	≥6 symptoms	11	Mild to moderate	Yes	No	No	No	Non-smoker	24.6711	Yes	No	Retired	Vocational training or specialized baccalaureate	Swiss	M3	93	positive	140.9	4.94805	positive	32	3.46574	273.708	positive	26.9	3.29213	positive	positive	positive	positive	16.71	positive	135.8	positive	negative	43.2339	43.2339	3.76662	negative	23.5849	23.5849	3.16061	negative
396	Yes	72	65+ years	65+ years	female	Yes	≥6 symptoms	11	Mild to moderate	Yes	No	No	No	Non-smoker	24.6711	Yes	No	Retired	Vocational training or specialized baccalaureate	Swiss	M6	177	positive	28.708	3.35718	positive	19.3	2.96011	103.208	positive	18.4	2.91235	positive	positive	positive	positive	14.57	positive	43.83	positive	negative	21.2359	21.2359	3.05569	negative	13.3779	13.3779	2.59361	negative
397	No	75	65+ years	65+ years	male	Yes	1-5 symptoms	4	Mild to moderate	No	No	Yes	No	Non-smoker	21.3068	No	No	Retired	University	Swiss	W2	19	positive	33.7	3.5175	positive	43.1	3.76352	489.841				positive
397	No	75	65+ years	65+ years	male	Yes	1-5 symptoms	4	Mild to moderate	No	No	Yes	No	Non-smoker	21.3068	No	No	Retired	University	Swiss	M1	33	positive	18.6	2.92316	positive	76.1	4.33205	1503.33				positive
397	No	75	65+ years	65+ years	male	Yes	1-5 symptoms	4	Mild to moderate	No	No	Yes	No	Non-smoker	21.3068	No	No	Retired	University	Swiss	M3	96	negative	6	1.79176	positive	94.9	4.55282	2329.56				positive
397	No	75	65+ years	65+ years	male	Yes	1-5 symptoms	4	Mild to moderate	No	No	Yes	No	Non-smoker	21.3068	No	No	Retired	University	Swiss	M6	182
398	No	53	40-64 years	18-64 years	female	Yes	1-5 symptoms	2	Mild to moderate	No	No	No	Yes	Non-smoker	18.4425	No	No	Employed	Vocational training or specialized baccalaureate	Swiss	W2	14	positive	23.9	3.17388	positive	36.1	3.58629	346.241				positive
398	No	53	40-64 years	18-64 years	female	Yes	1-5 symptoms	2	Mild to moderate	No	No	No	Yes	Non-smoker	18.4425	No	No	Employed	Vocational training or specialized baccalaureate	Swiss	M1	33	positive	11.6	2.45101	positive	35.3	3.56388	331.417				positive
398	No	53	40-64 years	18-64 years	female	Yes	1-5 symptoms	2	Mild to moderate	No	No	No	Yes	Non-smoker	18.4425	No	No	Employed	Vocational training or specialized baccalaureate	Swiss	M3	90	negative	5	1.60944	positive	25.9	3.25424	181.601				positive
398	No	53	40-64 years	18-64 years	female	Yes	1-5 symptoms	2	Mild to moderate	No	No	No	Yes	Non-smoker	18.4425	No	No	Employed	Vocational training or specialized baccalaureate	Swiss	M6	182
399	No	45	40-64 years	18-64 years	male	Yes	≥6 symptoms	7	Mild to moderate	No	No	No	No	Non-smoker	25.7276	No	No	Employed	University	Non-Swiss	W2	13	positive	255.9	5.54479	positive	63	4.14313	1034.47				positive
399	No	45	40-64 years	18-64 years	male	Yes	≥6 symptoms	7	Mild to moderate	No	No	No	No	Non-smoker	25.7276	No	No	Employed	University	Non-Swiss	M1	29	positive	144.1	4.97051	positive	87.1	4.46706	1964.81				positive
399	No	45	40-64 years	18-64 years	male	Yes	≥6 symptoms	7	Mild to moderate	No	No	No	No	Non-smoker	25.7276	No	No	Employed	University	Non-Swiss	M3	92	positive	15.4	2.73437	positive	61.3	4.11578	980.049				positive
399	No	45	40-64 years	18-64 years	male	Yes	≥6 symptoms	7	Mild to moderate	No	No	No	No	Non-smoker	25.7276	No	No	Employed	University	Non-Swiss	M6	182	positive	15	2.70805	positive	22	3.09104	132.609				positive
400	No	70	65+ years	65+ years	male	Yes	≥6 symptoms	8	Severe to very severe	No	No	No	No	Non-smoker	27.3356	No	No	Retired	Vocational training or specialized baccalaureate	Swiss	W2	19	positive	211.8	5.35564	positive	63.3	4.14789	1044.22				positive
400	No	70	65+ years	65+ years	male	Yes	≥6 symptoms	8	Severe to very severe	No	No	No	No	Non-smoker	27.3356	No	No	Retired	Vocational training or specialized baccalaureate	Swiss	M1	32	positive	222.2	5.40358	positive	117.8	4.76899	3580.53				positive
400	No	70	65+ years	65+ years	male	Yes	≥6 symptoms	8	Severe to very severe	No	No	No	No	Non-smoker	27.3356	No	No	Retired	Vocational training or specialized baccalaureate	Swiss	M3	91	positive	20.7	3.03013	positive	66.2	4.19268	1140.91				positive
400	No	70	65+ years	65+ years	male	Yes	≥6 symptoms	8	Severe to very severe	No	No	No	No	Non-smoker	27.3356	No	No	Retired	Vocational training or specialized baccalaureate	Swiss	M6	182	positive	32.7591	3.48918	positive	57.5	4.05178	863.742				positive
401	No	43	40-64 years	18-64 years	male	Yes	1-5 symptoms	4	Mild to moderate	No	No	No	No	Ex-smoker	23.0257	Yes	No	Employed	University	Non-Swiss	W2	13	positive	30	3.4012	positive	70.8	4.25986	1303.08				positive
401	No	43	40-64 years	18-64 years	male	Yes	1-5 symptoms	4	Mild to moderate	No	No	No	No	Ex-smoker	23.0257	Yes	No	Employed	University	Non-Swiss	M1	31	positive	92.4	4.52613	positive	90.9	4.50976	2138.62				positive
401	No	43	40-64 years	18-64 years	male	Yes	1-5 symptoms	4	Mild to moderate	No	No	No	No	Ex-smoker	23.0257	Yes	No	Employed	University	Non-Swiss	M3	98	positive	7	1.94591	positive	50	3.91202	655.811				positive
401	No	43	40-64 years	18-64 years	male	Yes	1-5 symptoms	4	Mild to moderate	No	No	No	No	Ex-smoker	23.0257	Yes	No	Employed	University	Non-Swiss	M6	181	negative	2.8	1.02962	positive	24.4	3.19458	161.845				positive
402	Yes	54	40-64 years	18-64 years	male	No	Asymptomatic	0	None	No	No	No	No	Ex-smoker	35.5918	No	No	Employed	Vocational training or specialized baccalaureate	Non-Swiss	W2	14	negative	1	0	negative	1	0	0.985025	negative	1	0	negative	negative	negative	negative	0.4	negative	0.049	negative	negative	1.68011	1.68011	0.518858	negative	0.86881	0.86881	-0.140631	negative
402	Yes	54	40-64 years	18-64 years	male	No	Asymptomatic	0	None	No	No	No	No	Ex-smoker	35.5918	No	No	Employed	Vocational training or specialized baccalaureate	Non-Swiss	M1	30	negative	1	0	negative	1	0	0.985025	negative	1	0	negative	negative	negative	negative	0.4	negative	0.049	negative	negative	1	1	0	negative	1	1	0	negative
402	Yes	54	40-64 years	18-64 years	male	No	Asymptomatic	0	None	No	No	No	No	Ex-smoker	35.5918	No	No	Employed	Vocational training or specialized baccalaureate	Non-Swiss	M3	96	negative	1	0	negative	1	0	0.985025	negative	1	0	negative	negative	negative	negative	0.4	negative	0.046	negative	negative	1	1	0	negative	1	1	0	negative
402	Yes	54	40-64 years	18-64 years	male	No	Asymptomatic	0	None	No	No	No	No	Ex-smoker	35.5918	No	No	Employed	Vocational training or specialized baccalaureate	Non-Swiss	M6	181	negative	1	0	negative	1	0	0.985025	negative	1	0	negative	negative	negative	negative	0.4	negative	0.048	negative	negative	1.75346	1.75346	0.561593	negative	1	1	0	negative
403	No	72	65+ years	65+ years	female	No	Asymptomatic	0	None	No	No	No	No	Ex-smoker	26.0262	Yes	No	Retired	Vocational training or specialized baccalaureate	Swiss	W2	18	positive	101.3	4.61809	positive	89.2	4.49088	2059.95				positive
403	No	72	65+ years	65+ years	female	No	Asymptomatic	0	None	No	No	No	No	Ex-smoker	26.0262	Yes	No	Retired	Vocational training or specialized baccalaureate	Swiss	M1	31	positive	79.3	4.37324	positive	151.7	5.0219	5926.35				positive
403	No	72	65+ years	65+ years	female	No	Asymptomatic	0	None	No	No	No	No	Ex-smoker	26.0262	Yes	No	Retired	Vocational training or specialized baccalaureate	Swiss	M3	104	positive	21.6	3.07269	positive	158.1	5.06323	6435.46				positive
403	No	72	65+ years	65+ years	female	No	Asymptomatic	0	None	No	No	No	No	Ex-smoker	26.0262	Yes	No	Retired	Vocational training or specialized baccalaureate	Swiss	M6	181	positive	21.1	3.04927	positive	107.2	4.6747	2968.07				positive
404	No	21	18-39 years	18-64 years	female	Yes	≥6 symptoms	10	Mild to moderate	No	No	No	No	Non-smoker	17.7832	No	No	Student	Vocational training or specialized baccalaureate	Swiss	W2	22	positive	145.9	4.98292	positive	65.5	4.18205	1117.18				positive
404	No	21	18-39 years	18-64 years	female	Yes	≥6 symptoms	10	Mild to moderate	No	No	No	No	Non-smoker	17.7832	No	No	Student	Vocational training or specialized baccalaureate	Swiss	M1	33	positive	55.6	4.01818	positive	64.4	4.16511	1080.39				positive
404	No	21	18-39 years	18-64 years	female	Yes	≥6 symptoms	10	Mild to moderate	No	No	No	No	Non-smoker	17.7832	No	No	Student	Vocational training or specialized baccalaureate	Swiss	M3	91	positive	23.4	3.15274	positive	48.3	3.87743	612.667				positive
404	No	21	18-39 years	18-64 years	female	Yes	≥6 symptoms	10	Mild to moderate	No	No	No	No	Non-smoker	17.7832	No	No	Student	Vocational training or specialized baccalaureate	Swiss	M6	181	positive	20.7	3.03013	positive	40.6	3.70377	435.692				positive
405	No	24	18-39 years	18-64 years	male	Yes	1-5 symptoms	4	Mild to moderate	No	No	No	No	Smoker	23.0546	No	No	Student	Vocational training or specialized baccalaureate	Swiss	W2	14	positive	148.9	5.00327	positive	48.9	3.88978	627.726				positive
405	No	24	18-39 years	18-64 years	male	Yes	1-5 symptoms	4	Mild to moderate	No	No	No	No	Smoker	23.0546	No	No	Student	Vocational training or specialized baccalaureate	Swiss	M1	33	positive	37.2	3.61631	positive	36.1	3.58629	346.241				positive
405	No	24	18-39 years	18-64 years	male	Yes	1-5 symptoms	4	Mild to moderate	No	No	No	No	Smoker	23.0546	No	No	Student	Vocational training or specialized baccalaureate	Swiss	M3	92	positive	19	2.94444	positive	24.1	3.18221	158.031				positive
405	No	24	18-39 years	18-64 years	male	Yes	1-5 symptoms	4	Mild to moderate	No	No	No	No	Smoker	23.0546	No	No	Student	Vocational training or specialized baccalaureate	Swiss	M6	187	positive	34.9	3.55249	positive	33.8	3.52046	304.5				positive
406	No	63	40-64 years	18-64 years	female	Yes	≥6 symptoms	8	Mild to moderate	No	No	No	No	Smoker	23.5294	Yes	No	Employed	Vocational training or specialized baccalaureate	Swiss	W2	17	positive	65.1	4.17592	positive	37.2	3.61631	367.156				positive
406	No	63	40-64 years	18-64 years	female	Yes	≥6 symptoms	8	Mild to moderate	No	No	No	No	Smoker	23.5294	Yes	No	Employed	Vocational training or specialized baccalaureate	Swiss	M1	45	positive	46.7	3.84374	positive	46.7	3.84374	573.407				positive
406	No	63	40-64 years	18-64 years	female	Yes	≥6 symptoms	8	Mild to moderate	No	No	No	No	Smoker	23.5294	Yes	No	Employed	Vocational training or specialized baccalaureate	Swiss	M3	94	negative	1	0	positive	27.1	3.29953	198.228				positive
406	No	63	40-64 years	18-64 years	female	Yes	≥6 symptoms	8	Mild to moderate	No	No	No	No	Smoker	23.5294	Yes	No	Employed	Vocational training or specialized baccalaureate	Swiss	M6	185	positive	7	1.94591	positive	26.2	3.26576	185.689				positive
407	No	74	65+ years	65+ years	male	Yes	1-5 symptoms	1	Mild to moderate	No	No	No	No	Non-smoker	23.1978	No	No	Retired	Vocational training or specialized baccalaureate	Swiss	W2	14	positive	39.9	3.68638	positive	22.6	3.11795	139.644				positive
407	No	74	65+ years	65+ years	male	Yes	1-5 symptoms	1	Mild to moderate	No	No	No	No	Non-smoker	23.1978	No	No	Retired	Vocational training or specialized baccalaureate	Swiss	M1	35	positive	17.1	2.83908	positive	29.9	3.39786	239.866				positive
407	No	74	65+ years	65+ years	male	Yes	1-5 symptoms	1	Mild to moderate	No	No	No	No	Non-smoker	23.1978	No	No	Retired	Vocational training or specialized baccalaureate	Swiss	M3	91	negative	1	0	positive	26.3	3.26957	187.062				positive
407	No	74	65+ years	65+ years	male	Yes	1-5 symptoms	1	Mild to moderate	No	No	No	No	Non-smoker	23.1978	No	No	Retired	Vocational training or specialized baccalaureate	Swiss	M6	183	positive	6.6	1.88707	positive	16.6	2.8094	77.499				positive
408	No	26	18-39 years	18-64 years	female	Yes	≥6 symptoms	7	Mild to moderate	No	No	No	No	Non-smoker	20.1956	No	No	Employed	Vocational training or specialized baccalaureate	Swiss	W2	17	positive	78.2	4.35927	positive	20.9	3.03975	120.185				positive
408	No	26	18-39 years	18-64 years	female	Yes	≥6 symptoms	7	Mild to moderate	No	No	No	No	Non-smoker	20.1956	No	No	Employed	Vocational training or specialized baccalaureate	Swiss	M1
408	No	26	18-39 years	18-64 years	female	Yes	≥6 symptoms	7	Mild to moderate	No	No	No	No	Non-smoker	20.1956	No	No	Employed	Vocational training or specialized baccalaureate	Swiss	M3
408	No	26	18-39 years	18-64 years	female	Yes	≥6 symptoms	7	Mild to moderate	No	No	No	No	Non-smoker	20.1956	No	No	Employed	Vocational training or specialized baccalaureate	Swiss	M6
409	No	74	65+ years	65+ years	male	Yes	1-5 symptoms	5	Mild to moderate	No	No	No	No	Non-smoker	23.0954	Yes	No	Retired	Higher technical school or college	Swiss	W2	17	positive	167.6	5.12158	positive	92.3	4.52504	2204.52				positive
409	No	74	65+ years	65+ years	male	Yes	1-5 symptoms	5	Mild to moderate	No	No	No	No	Non-smoker	23.0954	Yes	No	Retired	Higher technical school or college	Swiss	M1	31	positive	36.8	3.6055	positive	66.9	4.2032	1164.89				positive
[truncated: 90 more rows]
[truncated: 45 more columns]

## Sheet: data_crossvalid
id	ratio_S_IgG	Roche_S_Ig
1001	45.6	524
1002	62.1	1135
1003	36.5	383
1004	33.2	325
1005	33.9	407
1006	17.8	129
1007	33.3	418
1008	36.5	256
1009	63.7	1393
1010	36.1	441
1011	34.8	386
1012	33	6.92
1013	37.8	314
1014	48	863
[truncated: 284 more rows]

## Sheet: codebook
Variable	Description
[truncated: 94 more rows]

[truncated: 21 more sheets: Fig. 1, Fig. 2, Fig. 3, Fig. 4, Fig. 5, Fig. 6, Fig. 7, Supp. Fig. 1, Supp. Fig. 2, Supp. Fig. 3, Supp. Fig. 4, Supp. Table 1, Supp. Table 2, Supp. Table 3, Supp. Table 4, Supp. Table 5, Supp. Table 6, Supp. Table 7, Supp. Table 8, Supp. Table 9 …]
